# Supplementary material for: Study of genetic variation and its association with tensile strength among bamboo species through whole genome resequencing
Source: Front Plant Sci. 2022 Jul 27;13:935751. doi: 10.3389/fpls.2022.935751 (PMC9365670; doi:10.3389/fpls.2022.935751)
Supplement: Supplementary file 2 [file Data_Sheet_1.zip]

Archive with 8 entries (8 files):
- Supplementary Tables/Supplementary Table 1.xlsx
- Supplementary Tables/Supplementary Table 2.xlsx
- Supplementary Tables/Supplementary Table 3.xlsx
- Supplementary Tables/Supplementary Table 4.xlsx
- Supplementary Tables/Supplementary Table 5.xlsx
- Supplementary Tables/Supplementary Table 6.xlsx
- Supplementary Tables/Supplementary Table 7.xlsx
- Supplementary Tables/Supplementary Table 8.xlsx
