# Supplementary material for: Study of genetic variation and its association with tensile strength among bamboo species through whole genome resequencing
Source: Front Plant Sci. 2022 Jul 27;13:935751. doi: 10.3389/fpls.2022.935751 (PMC9365670; doi:10.3389/fpls.2022.935751)
Supplement: Supplementary file 2 [file Data_Sheet_1.zip › Supplementary Tables/Supplementary Table 1.xlsx]

## Sheet: Sup_Table1
Supplementary Table 1. Whole Genome Resequencing Information
Name	Short name	Read Count	Raw Data (Gigabase)	After filtering	Filtered Data (Gigabase)	Coverage	Mapping rate (%)
Phyllostachys bambusoides ‘Castillonis’	Ph_Bambusoides_Castillonis	211990408	63.5971	205087266	61.5262	29.2982	77.9
Phyllostachys bambusoides	Ph_Bambusoides	186218715	55.8656	178432839	53.5299	25.4904	70.1
Phyllostachys viridiglaucescens	Ph_Viridiglaucescens	235139426	70.5418	226467430	67.9402	32.3525	77.7
Phyllostachys nigra 'Henonis'	Ph_Nigra_Henonis	175917856	52.7754	171078282	51.3235	24.4398	79.5
Phyllostachy dulcis	Ph_Dulcis	188168682	56.4506	181965330	54.5896	25.995	72.3
Phyllostachys nigra 'Boryana'	Ph_Nigra_Boryana	206787714	62.0363	200208024	60.0624	28.6011	79.4
Phyllostachys bambusoides 'Holochrysa'	Ph_Bambusoides_Holochrysa	252023104	75.6069	243475538	73.0427	34.7822	77.8
Phyllostachy edulis 1	Ph_Edulis_1	247702253	74.3107	239537907	71.8614	34.2197	86.5
Phyllostachy edulis 2	Ph_Edulis_2	209373194	62.812	203417094	61.0251	29.0596	84.5
Phyllostachy edulis 3	Ph_Edulis_3	160985582	48.2957	155999868	46.8	22.2857	83.9
Phyllostachy edulis 4	Ph_Edulis_4	208228220	62.4685	200922162	60.2766	28.7032	84.7
Phyllostachy edulis 5	Ph_Edulis_5	232784515	69.8354	226591104	67.9773	32.3702	84.6
Phyllostachy edulis 6	Ph_Edulis_6	220059573	66.0179	213428337	64.0285	30.4898	79.3
Phyllostachy edulis 7	Ph_Edulis_7	211515719	63.4547	205517109	61.6551	29.3596	84
Phyllostachy edulis 8	Ph_Edulis_8	170674380	51.2023	165794126	49.7382	23.6849	84.2
Phyllostachy edulis 9	Ph_Edulis_9	208004075	62.4012	201172907	60.3519	28.739	84.6
Phyllostachy edulis 10	Ph_Edulis_10	182008245	54.6025	176239399	52.8718	25.1771	84.5
Phyllostachy edulis 11	Ph_Edulis_11	175892154	52.7676	170230485	51.0691	24.3186	84.5
Phyllostachy edulis 12	Ph_Edulis_12	193713344	58.114	187751641	56.3255	26.8217	83.9
Phyllostachy edulis 13	Ph_Edulis_13	188202508	56.4608	181597568	54.4793	25.9425	83.8
Phyllostachy edulis 14	Ph_Edulis_14	184116449	55.2349	178646482	53.5939	25.5209	82.4
Phyllostachy edulis 15	Ph_Edulis_15	203646738	61.094	197538120	59.2614	28.2197	83.8
Phyllostachy edulis 16	Ph_Edulis_16	247553873	74.2662	239913134	71.9739	34.2733	84.9
Phyllostachy edulis 17	Ph_Edulis_17	210037154	63.0111	203972158	61.1916	29.1389	85
Phyllostachy edulis 18	Ph_Edulis_18	245304895	73.5915	237673377	71.302	33.9533	85
Mean		206241951	61.8726	1.99706e+08	59.9119	28.5295
Total		5156048776	1546.81	4992657687	1497.8
