# Supplementary material for: Study of genetic variation and its association with tensile strength among bamboo species through whole genome resequencing
Source: Front Plant Sci. 2022 Jul 27;13:935751. doi: 10.3389/fpls.2022.935751 (PMC9365670; doi:10.3389/fpls.2022.935751)
Supplement: Supplementary file 2 [file Data_Sheet_1.zip › Supplementary Tables/Supplementary Table 2.xlsx]

## Sheet: Sheet1
Supplementary Table 2. Number of Identified SNPs and InDels across the Phyllostachys species.
Sample	SNPs	InDels
		Insertions	Deletions	Mean SNPs	Mean Insertions	Mean Deletions
Ph_Bambusoides_Castillonis	75691419	1705312	1569669	67634867	1.50489e+06	1460320
Ph_Bambusoides	74728706	1651718	1555231
Ph_Viridiglaucescens	67547166	1513040	1349212
Ph_Nigra_Henonis	55776574	1215799	1267733
Ph_Dulcis	67588706	1505338	1427886
Ph_Nigra_Boryana	56419564	1223218	1392988
Ph_Bambusoides_Holochrysa	75691934	1719813	1659521
Ph_Edulis_1	14814892	568050	877606	1.51316e+07	647155	1.01531e+06
Ph_Edulis_2	15081276	652055	1134311
Ph_Edulis_3	15142925	640039	889713
Ph_Edulis_4	15032003	655686	1090853
Ph_Edulis_5	14935305	637851	1033378
Ph_Edulis_6	15251394	648555	1081019
Ph_Edulis_7	15582222	662506	978446
Ph_Edulis_8	15400826	660923	923129
Ph_Edulis_9	15315171	667993	1063833
Ph_Edulis_10	15385558	665289	1112157
Ph_Edulis_11	14921539	636698	924225
Ph_Edulis_12	14588291	632213	934292
Ph_Edulis_13	15413435	651077	1021043
Ph_Edulis_14	15303390	653049	1133562
Ph_Edulis_15	15312143	655365	1005099
Ph_Edulis_16	15135857	654176	965808
Ph_Edulis_17	14963004	655219	1073185
Ph_Edulis_18	14789430	652044	1033979
