# Supplementary material for: Study of genetic variation and its association with tensile strength among bamboo species through whole genome resequencing
Source: Front Plant Sci. 2022 Jul 27;13:935751. doi: 10.3389/fpls.2022.935751 (PMC9365670; doi:10.3389/fpls.2022.935751)
Supplement: Supplementary file 2 [file Data_Sheet_1.zip › Supplementary Tables/Supplementary Table 3.xlsx]

## Sheet: Sheet1
Supplementary Table 3. Functional annotation of SNP variants across all genotypes at gene level
#GeneName	GeneId	TranscriptId	BioType	variants_impact_HIGH	variants_impact_LOW	variants_impact_MODERATE	variants_impact_MODIFIER	variants_effect_3_prime_UTR_variant	variants_effect_5_prime_UTR_premature_start_codon_gain_variant	variants_effect_5_prime_UTR_variant	variants_effect_downstream_gene_variant	variants_effect_initiator_codon_variant	variants_effect_intron_variant	variants_effect_missense_variant	variants_effect_non_canonical_start_codon	variants_effect_non_coding_transcript_variant	variants_effect_rare_amino_acid_variant	variants_effect_splice_acceptor_variant	variants_effect_splice_donor_variant	variants_effect_splice_region_variant	variants_effect_start_lost	variants_effect_stop_gained	variants_effect_stop_lost	variants_effect_stop_retained_variant	variants_effect_synonymous_variant	variants_effect_upstream_gene_variant
PH02Gene00001	PH02Gene00001	PH02Gene00001.t1	protein_coding	1	6	13	601	0	0	0	368	0	3	13	0	0	0	0	0	2	0	0	1	0	5	231
PH02Gene00002	PH02Gene00002	PH02Gene00002.t1	protein_coding	0	0	3	545	0	0	0	135	0	40	3	0	0	0	0	0	1	0	0	0	0	0	370
PH02Gene00003	PH02Gene00003	PH02Gene00003.t1	protein_coding	0	24	33	691	0	0	0	267	0	65	33	0	0	0	0	0	4	0	0	0	0	20	363
PH02Gene00004	PH02Gene00004	PH02Gene00004.t1	protein_coding	2	26	31	830	2	0	1	499	0	35	31	0	0	0	0	0	2	0	2	0	0	25	294
PH02Gene00005	PH02Gene00005	PH02Gene00005.t1	protein_coding	1	3	6	744	0	0	0	456	0	18	6	0	0	0	0	0	1	1	0	0	0	3	270
PH02Gene00006	PH02Gene00006	PH02Gene00006.t1	protein_coding	3	29	31	909	9	0	4	363	0	117	31	0	0	0	0	1	7	0	2	0	0	24	422
PH02Gene00007	PH02Gene00007	PH02Gene00007.t2	protein_coding	0	29	25	1298	11	3	10	453	0	299	25	0	0	0	0	0	2	0	0	0	0	24	526
PH02Gene00008	PH02Gene00008	PH02Gene00008.t1	protein_coding	1	10	5	1288	45	0	4	155	0	501	5	0	0	0	1	0	5	0	0	0	0	5	589
PH02Gene00009	PH02Gene00009	PH02Gene00009.t1	protein_coding	2	36	52	862	0	0	0	304	0	127	52	0	0	0	0	1	8	0	1	0	0	30	438
PH02Gene00010	PH02Gene00010	PH02Gene00010.t1	protein_coding	2	39	37	561	10	0	15	242	0	11	37	0	0	0	0	0	1	0	2	0	0	39	283
PH02Gene00011	PH02Gene00011	PH02Gene00011.t1	protein_coding	0	54	68	824	13	1	10	270	0	0	68	0	0	0	0	0	1	0	0	0	0	52	531
PH02Gene00012	PH02Gene00012	PH02Gene00012.t1	protein_coding	2	26	46	621	0	0	0	276	0	29	46	0	0	0	0	0	6	0	2	0	0	20	322
PH02Gene00013	PH02Gene00013	PH02Gene00013.t1	protein_coding	0	5	5	765	10	1	8	406	0	7	5	0	0	0	0	0	1	0	0	0	0	4	334
PH02Gene00014	PH02Gene00014	PH02Gene00014.t1	protein_coding	0	33	13	588	0	0	0	377	0	4	13	0	0	0	0	0	0	0	0	0	0	33	207
PH02Gene00015	PH02Gene00015	PH02Gene00015.t1	protein_coding	0	11	13	480	17	1	6	208	0	13	13	0	0	0	0	0	1	0	0	0	0	9	237
PH02Gene00016	PH02Gene00016	PH02Gene00016.t1	protein_coding	3	51	65	793	27	6	23	319	0	127	65	0	0	0	2	0	9	0	1	0	0	41	303
PH02Gene00017	PH02Gene00017	PH02Gene00017.t1	protein_coding	2	7	13	1063	0	0	0	495	0	170	13	0	0	0	0	0	4	0	1	1	0	6	399
PH02Gene00018	PH02Gene00018	PH02Gene00018.t1	protein_coding	0	16	1	790	12	3	20	271	0	0	1	0	0	0	0	0	0	0	0	0	0	13	487
PH02Gene00019	PH02Gene00019	PH02Gene00019.t1	protein_coding	0	29	15	901	10	4	19	249	0	102	15	0	0	0	0	0	3	0	0	0	0	22	524
PH02Gene00020	PH02Gene00020	PH02Gene00020.t1	protein_coding	2	42	43	1218	2	1	14	618	0	159	43	0	0	0	0	0	0	0	1	1	0	41	425
PH02Gene00021	PH02Gene00021	PH02Gene00021.t1	protein_coding	0	10	4	702	10	0	5	328	0	6	4	0	0	0	0	0	0	0	0	0	0	10	353
PH02Gene00022	PH02Gene00022	PH02Gene00022.t1	protein_coding	0	12	2	816	23	1	10	315	0	131	2	0	0	0	0	0	2	0	0	0	0	9	339
PH02Gene00023	PH02Gene00023	PH02Gene00023.t1	protein_coding	6	75	156	1384	19	0	14	401	0	785	156	0	0	0	0	0	3	0	6	0	0	73	167
PH02Gene00024	PH02Gene00024	PH02Gene00024.t1	protein_coding	0	11	6	796	0	0	0	451	0	55	6	0	0	0	0	0	0	0	0	0	0	11	290
PH02Gene00025	PH02Gene00025	PH02Gene00025.t1	protein_coding	1	22	38	797	0	0	0	215	0	258	38	0	0	0	1	0	5	0	0	0	0	21	326
PH02Gene00026	PH02Gene00026	PH02Gene00026.t1	protein_coding	0	8	1	893	16	0	4	458	0	165	1	0	0	0	0	0	2	0	0	0	0	6	252
PH02Gene00027	PH02Gene00027	PH02Gene00027.t1	protein_coding	2	17	44	781	0	0	0	262	0	113	44	0	0	0	2	0	4	0	0	0	0	16	409
PH02Gene00028	PH02Gene00028	PH02Gene00028.t1	protein_coding	2	23	64	959	17	0	9	343	0	0	64	0	0	0	0	0	0	0	2	0	0	23	590
PH02Gene00029	PH02Gene00029	PH02Gene00029.t1	protein_coding	0	10	24	1396	0	0	0	285	0	722	24	0	0	0	0	0	0	0	0	0	0	10	389
PH02Gene00030	PH02Gene00030	PH02Gene00030.t1	protein_coding	0	9	12	680	0	0	0	389	0	6	12	0	0	0	0	0	4	0	0	0	0	5	289
PH02Gene00031	PH02Gene00031	PH02Gene00031.t1	protein_coding	0	14	20	633	11	0	4	199	0	30	20	0	0	0	0	0	4	0	0	0	0	11	391
PH02Gene00032	PH02Gene00032	PH02Gene00032.t1	protein_coding	0	25	20	1234	13	6	17	520	0	3	20	0	0	0	0	0	0	0	0	0	0	19	681
PH02Gene00033	PH02Gene00033	PH02Gene00033.t1	protein_coding	0	5	2	842	0	0	0	337	0	0	2	0	0	0	0	0	0	0	0	0	0	5	505
PH02Gene00034	PH02Gene00034	PH02Gene00034.t1	protein_coding	2	18	40	535	15	0	5	158	0	104	40	0	0	0	0	1	1	0	1	0	0	18	254
PH02Gene00035	PH02Gene00035	PH02Gene00035.t1	protein_coding	0	12	4	655	13	0	6	150	0	57	4	0	0	0	0	0	4	0	0	0	0	8	432
PH02Gene00036	PH02Gene00036	PH02Gene00036.t1	protein_coding	0	7	2	1190	24	1	11	903	0	17	2	0	0	0	0	0	1	0	0	0	0	5	236
PH02Gene00037	PH02Gene00037	PH02Gene00037.t1	protein_coding	0	9	8	1196	15	1	11	461	0	95	8	0	0	0	0	0	0	0	0	0	0	8	614
PH02Gene00038	PH02Gene00038	PH02Gene00038.t1	protein_coding	0	8	6	1783	91	0	0	631	0	630	6	0	0	0	0	0	3	0	0	0	0	5	434
PH02Gene00039	PH02Gene00039	PH02Gene00039.t1	protein_coding	0	14	6	1135	20	7	29	545	0	96	6	0	0	0	0	0	1	0	0	0	0	7	445
PH02Gene00040	PH02Gene00040	PH02Gene00040.t1	protein_coding	0	4	13	1056	23	1	2	354	0	7	13	0	0	0	0	0	3	0	0	0	0	2	671
PH02Gene00041	PH02Gene00041	PH02Gene00041.t1	protein_coding	0	3	7	1040	0	0	0	349	0	332	7	0	0	0	0	0	0	0	0	0	0	3	359
PH02Gene00042	PH02Gene00042	PH02Gene00042.t1	protein_coding	7	16	38	950	0	0	0	460	2	94	38	0	0	0	0	2	1	1	4	0	0	13	399
PH02Gene00043	PH02Gene00043	PH02Gene00043.t1	protein_coding	0	12	12	1017	6	2	5	438	0	21	12	0	0	0	0	0	1	0	0	0	0	10	547
PH02Gene00044	PH02Gene00044	PH02Gene00044.t1	protein_coding	4	9	18	944	0	0	0	327	0	47	18	0	0	0	0	0	6	1	3	0	0	5	574
PH02Gene00045	PH02Gene00045	PH02Gene00045.t1	protein_coding	0	16	11	992	0	0	0	569	0	2	11	0	0	0	0	0	0	0	0	0	0	16	421
PH02Gene00046	PH02Gene00046	PH02Gene00046.t2	protein_coding	1	30	35	1250	23	0	7	550	0	236	35	0	0	0	0	0	12	0	1	0	0	25	439
PH02Gene00047	PH02Gene00047	PH02Gene00047.t1	protein_coding	0	23	6	779	6	1	17	310	0	35	6	0	0	0	0	0	1	0	0	0	0	21	412
PH02Gene00048	PH02Gene00048	PH02Gene00048.t1	protein_coding	0	2	0	633	20	0	4	313	0	106	0	0	0	0	0	0	2	0	0	0	0	0	192
PH02Gene00049	PH02Gene00049	PH02Gene00049.t1	protein_coding	0	27	21	730	0	0	0	361	0	73	21	0	0	0	0	0	2	0	0	0	0	25	298
PH02Gene00050	PH02Gene00050	PH02Gene00050.t1	protein_coding	0	12	15	1168	16	2	6	116	0	725	15	0	0	0	0	0	2	0	0	0	0	8	307
PH02Gene00051	PH02Gene00051	PH02Gene00051.t1	protein_coding	0	21	15	1159	13	0	6	347	0	53	15	0	0	0	0	0	1	0	0	0	0	20	741
PH02Gene00052	PH02Gene00052	PH02Gene00052.t1	protein_coding	1	49	95	751	5	1	2	454	0	10	95	0	0	0	0	0	0	0	1	0	0	48	280
PH02Gene00053	PH02Gene00053	PH02Gene00053.t1	protein_coding	0	33	13	2860	18	0	5	621	0	1177	13	0	0	0	0	0	10	0	0	0	0	25	1047
PH02Gene00054	PH02Gene00054	PH02Gene00054.t1	protein_coding	1	14	10	1644	47	0	7	1148	0	27	10	0	0	0	0	0	1	0	1	0	0	13	416
PH02Gene00055	PH02Gene00055	PH02Gene00055.t1	protein_coding	0	18	10	1134	0	0	0	653	0	30	10	0	0	0	0	0	1	0	0	0	0	17	452
PH02Gene00056	PH02Gene00056	PH02Gene00056.t1	protein_coding	0	20	27	1146	8	0	4	479	0	48	27	0	0	0	0	0	2	0	0	0	0	18	609
PH02Gene00057	PH02Gene00057	PH02Gene00057.t1	protein_coding	0	24	4	1185	14	4	8	216	0	327	4	0	0	0	0	0	7	0	0	0	0	13	627
PH02Gene00058	PH02Gene00058	PH02Gene00058.t1	protein_coding	0	14	3	494	0	0	0	277	0	17	3	0	0	0	0	0	0	0	0	0	0	14	200
PH02Gene00059	PH02Gene00059	PH02Gene00059.t1	protein_coding	0	17	17	428	8	0	1	332	0	56	17	0	0	0	0	0	1	0	0	0	0	16	32
PH02Gene00060	PH02Gene00060	PH02Gene00060.t1	protein_coding	0	16	8	758	49	0	4	339	0	8	8	0	0	0	0	0	3	0	0	0	0	13	360
PH02Gene00061	PH02Gene00061	PH02Gene00061.t1	protein_coding	1	0	1	602	0	0	0	371	0	14	1	0	0	0	0	0	0	0	1	0	0	0	217
PH02Gene00062	PH02Gene00062	PH02Gene00062.t1	protein_coding	0	24	11	1082	20	1	21	203	0	406	11	0	0	0	0	0	0	0	0	0	0	23	432
PH02Gene00063	PH02Gene00063	PH02Gene00063.t1	protein_coding	0	16	11	890	7	0	5	341	0	76	11	0	0	0	0	0	2	0	0	0	0	15	462
PH02Gene00064	PH02Gene00064	PH02Gene00064.t1	protein_coding	0	12	12	769	1	2	17	147	0	45	12	0	0	0	0	0	3	0	0	0	0	8	561
PH02Gene00065	PH02Gene00065	PH02Gene00065.t1	protein_coding	0	20	4	1015	9	8	34	519	0	21	4	0	0	0	0	0	1	0	0	0	0	11	433
PH02Gene00066	PH02Gene00066	PH02Gene00066.t1	protein_coding	1	43	42	1000	6	0	3	567	0	117	42	0	0	0	0	0	3	0	1	0	0	41	309
PH02Gene00067	PH02Gene00067	PH02Gene00067.t1	protein_coding	1	19	21	1192	8	0	1	384	0	540	21	0	0	0	0	0	9	0	1	0	0	12	266
PH02Gene00068	PH02Gene00068	PH02Gene00068.t1	protein_coding	0	14	11	950	6	0	21	326	0	58	11	0	0	0	0	0	1	0	0	0	0	13	540
PH02Gene00069	PH02Gene00069	PH02Gene00069.t1	protein_coding	1	16	12	1116	6	0	5	511	0	121	12	0	0	0	0	0	1	0	1	0	0	15	473
PH02Gene00070	PH02Gene00070	PH02Gene00070.t1	protein_coding	0	6	3	698	25	1	9	440	0	1	3	0	0	0	0	0	0	0	0	0	0	5	223
PH02Gene00071	PH02Gene00071	PH02Gene00071.t1	protein_coding	3	31	48	1152	30	5	19	405	0	115	48	0	0	0	1	1	10	0	1	0	0	18	593
PH02Gene00072	PH02Gene00072	PH02Gene00072.t1	protein_coding	2	14	2	1168	20	0	9	530	0	96	2	0	0	0	2	0	3	0	0	0	0	11	516
PH02Gene00073	PH02Gene00073	PH02Gene00073.t4	protein_coding	0	28	4	1030	38	10	35	598	0	77	4	0	0	0	0	0	3	0	0	0	0	15	283
PH02Gene00074	PH02Gene00074	PH02Gene00074.t1	protein_coding	1	15	19	641	6	0	7	81	0	206	19	0	0	0	0	0	3	0	1	0	0	12	343
PH02Gene00075	PH02Gene00075	PH02Gene00075.t1	protein_coding	0	39	17	644	5	4	7	350	0	68	17	0	0	0	0	0	5	0	0	0	0	31	218
PH02Gene00076	PH02Gene00076	PH02Gene00076.t1	protein_coding	1	14	12	494	11	3	10	229	0	93	12	0	0	0	0	0	1	0	1	0	0	10	152
PH02Gene00077	PH02Gene00077	PH02Gene00077.t1	protein_coding	0	21	11	728	15	1	5	152	0	92	11	0	0	0	0	0	2	0	0	0	0	19	465
PH02Gene00078	PH02Gene00078	PH02Gene00078.t1	protein_coding	4	36	79	635	0	0	0	141	0	284	79	0	0	0	0	0	0	0	4	0	0	36	210
PH02Gene00079	PH02Gene00079	PH02Gene00079.t1	protein_coding	2	14	15	772	0	3	13	460	0	92	15	0	0	0	1	0	12	0	1	0	0	3	216
PH02Gene00080	PH02Gene00080	PH02Gene00080.t1	protein_coding	0	3	3	727	0	0	4	204	0	145	3	0	0	0	0	0	1	0	0	0	0	2	375
PH02Gene00081	PH02Gene00081	PH02Gene00081.t1	protein_coding	4	42	70	1056	0	0	0	555	0	142	70	0	0	0	0	0	6	0	4	0	0	39	362
PH02Gene00082	PH02Gene00082	PH02Gene00082.t1	protein_coding	0	1	3	944	12	0	1	382	0	108	3	0	0	0	0	0	1	0	0	0	0	0	442
PH02Gene00083	PH02Gene00083	PH02Gene00083.t1	protein_coding	0	12	3	839	45	1	10	406	0	33	3	0	0	0	0	0	0	0	0	0	0	11	345
PH02Gene00084	PH02Gene00084	PH02Gene00084.t1	protein_coding	0	8	0	825	0	0	0	423	0	26	0	0	0	0	0	0	1	0	0	0	0	7	377
PH02Gene00085	PH02Gene00085	PH02Gene00085.t1	protein_coding	0	10	19	882	0	0	0	248	0	108	19	0	0	0	0	0	1	0	0	0	0	10	526
PH02Gene00086	PH02Gene00086	PH02Gene00086.t1	protein_coding	1	24	50	993	0	0	0	517	0	228	50	0	0	0	0	0	0	0	1	0	0	24	248
PH02Gene00087	PH02Gene00087	PH02Gene00087.t1	protein_coding	0	4	0	1135	26	2	11	401	0	6	0	0	0	0	0	0	0	0	0	0	0	2	691
PH02Gene00088	PH02Gene00088	PH02Gene00088.t1	protein_coding	6	43	65	907	0	0	0	537	0	82	65	0	0	0	0	0	3	2	4	0	0	43	288
PH02Gene00089	PH02Gene00089	PH02Gene00089.t1	protein_coding	0	5	0	985	0	1	5	463	0	5	0	0	0	0	0	0	0	0	0	0	0	4	512
PH02Gene00090	PH02Gene00090	PH02Gene00090.t1	protein_coding	0	8	0	909	21	0	4	460	0	19	0	0	0	0	0	0	0	0	0	0	0	8	405
PH02Gene00091	PH02Gene00091	PH02Gene00091.t1	protein_coding	6	32	56	1217	0	0	0	563	0	34	56	0	0	0	0	1	9	0	5	0	1	27	625
PH02Gene00092	PH02Gene00092	PH02Gene00092.t1	protein_coding	1	36	3	897	23	0	3	351	0	57	3	0	0	0	0	0	0	0	1	0	0	36	463
PH02Gene00093	PH02Gene00093	PH02Gene00093.t1	protein_coding	0	15	8	850	34	2	12	441	0	76	8	0	0	0	0	0	1	0	0	0	0	12	288
PH02Gene00094	PH02Gene00094	PH02Gene00094.t1	protein_coding	0	7	7	668	6	0	3	420	0	35	7	0	0	0	0	0	3	0	0	0	0	4	205
PH02Gene00095	PH02Gene00095	PH02Gene00095.t1	protein_coding	1	23	19	1101	24	1	3	527	0	66	19	0	0	0	0	0	5	0	1	0	1	17	485
PH02Gene00096	PH02Gene00096	PH02Gene00096.t2	protein_coding	0	12	27	1163	23	0	6	590	0	44	27	0	0	0	0	0	1	0	0	0	0	12	500
PH02Gene00097	PH02Gene00097	PH02Gene00097.t1	protein_coding	2	41	48	1220	0	0	0	587	0	55	48	0	0	0	0	0	1	0	2	0	0	41	578
PH02Gene00098	PH02Gene00098	PH02Gene00098.t1	protein_coding	0	14	4	1337	12	0	6	757	0	45	4	0	0	0	0	0	4	0	0	0	0	11	520
PH02Gene00099	PH02Gene00099	PH02Gene00099.t1	protein_coding	0	15	5	1375	10	1	10	694	0	91	5	0	0	0	0	0	0	0	0	0	0	14	570
PH02Gene00100	PH02Gene00100	PH02Gene00100.t2	protein_coding	0	15	10	1144	18	0	1	528	0	53	10	0	0	0	0	0	4	0	0	0	0	12	547
PH02Gene00101	PH02Gene00101	PH02Gene00101.t1	protein_coding	0	9	14	919	2	2	16	318	0	38	14	0	0	0	0	0	1	0	0	0	0	6	546
PH02Gene00102	PH02Gene00102	PH02Gene00102.t1	protein_coding	0	12	28	967	49	0	17	333	0	108	28	0	0	0	0	0	3	0	0	0	0	11	461
PH02Gene00103	PH02Gene00103	PH02Gene00103.t1	protein_coding	0	1	1	461	0	0	0	80	0	5	1	0	0	0	0	0	1	0	0	0	0	0	377
PH02Gene00104	PH02Gene00104	PH02Gene00104.t1	protein_coding	0	33	19	1165	19	4	26	700	0	0	19	0	0	0	0	0	0	0	0	0	0	29	420
PH02Gene00105	PH02Gene00105	PH02Gene00105.t1	protein_coding	9	49	76	660	0	0	0	306	0	54	76	0	0	0	1	0	2	0	8	0	0	48	302
PH02Gene00106	PH02Gene00106	PH02Gene00106.t1	protein_coding	2	3	10	836	0	0	0	430	0	13	10	0	0	0	1	0	0	0	1	0	0	3	394
PH02Gene00107	PH02Gene00107	PH02Gene00107.t1	protein_coding	1	17	10	1306	8	0	0	470	0	136	10	0	0	0	0	0	4	1	0	0	0	14	694
PH02Gene00108	PH02Gene00108	PH02Gene00108.t1	protein_coding	0	14	20	1149	0	2	8	663	0	41	20	0	0	0	0	0	2	0	0	0	0	10	439
PH02Gene00109	PH02Gene00109	PH02Gene00109.t1	protein_coding	0	21	30	836	8	2	2	349	0	77	30	0	0	0	0	0	0	0	0	0	1	18	400
PH02Gene00110	PH02Gene00110	PH02Gene00110.t1	protein_coding	0	26	22	1182	19	5	14	362	0	361	22	0	0	0	0	0	3	0	0	0	0	18	429
PH02Gene00111	PH02Gene00111	PH02Gene00111.t1	protein_coding	0	0	0	530	0	0	0	269	0	0	0	0	0	0	0	0	0	0	0	0	0	0	261
PH02Gene00112	PH02Gene00112	PH02Gene00112.t1	protein_coding	0	22	38	682	0	6	25	183	0	226	38	0	0	0	0	0	13	0	0	0	0	7	257
PH02Gene00113	PH02Gene00113	PH02Gene00113.t1	protein_coding	1	12	15	524	0	0	0	261	1	39	15	0	0	0	0	0	2	1	0	0	0	9	226
PH02Gene00114	PH02Gene00114	PH02Gene00114.t1	protein_coding	0	8	6	732	11	0	9	246	0	68	6	0	0	0	0	0	2	0	0	0	0	7	398
PH02Gene00115	PH02Gene00115	PH02Gene00115.t1	protein_coding	1	6	21	899	0	0	0	338	0	333	21	0	0	0	0	0	1	1	0	0	0	5	229
PH02Gene00116	PH02Gene00116	PH02Gene00116.t3	protein_coding	1	15	24	768	8	0	12	208	0	36	24	0	0	0	0	1	4	0	0	0	0	12	508
PH02Gene00117	PH02Gene00117	PH02Gene00117.t1	protein_coding	1	17	37	811	0	0	0	365	0	4	37	0	0	0	0	0	1	0	1	0	0	16	443
PH02Gene00118	PH02Gene00118	PH02Gene00118.t1	protein_coding	0	15	2	696	5	2	6	256	0	82	2	0	0	0	0	0	5	0	0	0	0	10	350
PH02Gene00119	PH02Gene00119	PH02Gene00119.t1	protein_coding	1	11	12	1086	0	2	17	395	0	450	12	0	0	0	0	0	1	1	0	0	0	8	225
PH02Gene00120	PH02Gene00120	PH02Gene00120.t1	protein_coding	0	12	8	842	0	0	0	329	0	10	8	0	0	0	0	0	1	0	0	0	0	11	504
PH02Gene00121	PH02Gene00121	PH02Gene00121.t4	protein_coding	0	36	62	827	101	4	25	150	0	5	62	0	0	0	0	0	2	0	0	0	0	30	548
PH02Gene00122	PH02Gene00122	PH02Gene00122.t1	protein_coding	0	16	13	1134	0	0	0	416	0	11	13	0	0	0	0	0	0	0	0	0	0	16	707
PH02Gene00123	PH02Gene00123	PH02Gene00123.t1	protein_coding	1	12	18	917	0	0	0	503	0	74	18	0	0	0	0	0	0	0	1	0	0	12	340
PH02Gene00124	PH02Gene00124	PH02Gene00124.t1	protein_coding	1	15	16	704	0	0	0	236	0	3	16	0	0	0	0	0	1	0	1	0	0	14	466
PH02Gene00125	PH02Gene00125	PH02Gene00125.t1	protein_coding	3	28	53	442	0	0	0	251	1	16	53	0	0	0	1	1	1	0	1	0	0	26	178
PH02Gene00126	PH02Gene00126	PH02Gene00126.t1	protein_coding	2	12	23	402	0	0	0	123	0	16	23	0	0	0	0	0	1	0	2	0	0	11	264
PH02Gene00127	PH02Gene00127	PH02Gene00127.t1	protein_coding	0	27	42	989	0	0	0	201	0	493	42	0	0	0	0	0	0	0	0	0	0	27	295
PH02Gene00128	PH02Gene00128	PH02Gene00128.t1	protein_coding	3	15	33	760	0	0	0	394	0	42	33	0	0	0	2	0	3	0	1	0	0	14	327
PH02Gene00129	PH02Gene00129	PH02Gene00129.t1	protein_coding	0	35	8	1035	4	1	6	380	0	48	8	0	0	0	0	0	4	0	0	0	0	30	601
PH02Gene00130	PH02Gene00130	PH02Gene00130.t1	protein_coding	1	4	13	506	0	0	0	100	0	6	13	0	0	0	0	0	2	0	1	0	0	3	401
PH02Gene00131	PH02Gene00131	PH02Gene00131.t1	protein_coding	6	22	24	997	0	0	0	408	0	137	24	0	0	0	2	0	5	1	2	1	0	19	457
PH02Gene00132	PH02Gene00132	PH02Gene00132.t2	protein_coding	0	9	9	1317	6	0	6	463	0	364	9	0	0	0	0	0	1	0	0	0	0	8	479
PH02Gene00133	PH02Gene00133	PH02Gene00133.t1	protein_coding	1	45	60	816	0	0	0	366	0	12	60	0	0	0	0	0	1	0	1	0	0	44	439
PH02Gene00134	PH02Gene00134	PH02Gene00134.t1	protein_coding	1	24	12	713	68	1	6	282	0	43	12	0	0	0	1	0	4	0	0	0	0	19	319
PH02Gene00135	PH02Gene00135	PH02Gene00135.t1	protein_coding	0	29	5	976	54	1	6	305	0	12	5	0	0	0	0	0	4	0	0	0	0	25	599
PH02Gene00136	PH02Gene00136	PH02Gene00136.t1	protein_coding	0	5	9	466	8	1	2	256	0	0	9	0	0	0	0	0	1	0	0	0	0	3	200
PH02Gene00137	PH02Gene00137	PH02Gene00137.t2	protein_coding	2	40	60	798	26	1	16	142	0	151	60	0	0	0	0	0	1	0	2	0	0	38	464
PH02Gene00138	PH02Gene00138	PH02Gene00138.t1	protein_coding	0	6	8	627	8	2	16	309	0	270	8	0	0	0	0	0	4	0	0	0	0	1	27
PH02Gene00139	PH02Gene00139	PH02Gene00139.t1	protein_coding	0	4	14	503	0	0	0	186	0	23	14	0	0	0	0	0	0	0	0	0	0	4	294
PH02Gene00140	PH02Gene00140	PH02Gene00140.t1	protein_coding	6	13	26	610	15	5	21	235	0	31	26	0	0	0	2	0	3	0	3	1	0	6	312
PH02Gene00141	PH02Gene00141	PH02Gene00141.t1	protein_coding	0	37	14	1905	15	2	24	627	0	692	14	0	0	0	0	0	2	0	0	0	0	34	548
PH02Gene00142	PH02Gene00142	PH02Gene00142.t1	protein_coding	2	23	50	857	1	0	0	406	0	77	50	0	0	0	1	1	6	0	0	0	0	20	378
PH02Gene00143	PH02Gene00143	PH02Gene00143.t1	protein_coding	0	19	3	781	6	7	36	474	0	38	3	0	0	0	0	0	0	0	0	0	0	12	227
PH02Gene00144	PH02Gene00144	PH02Gene00144.t1	protein_coding	1	9	12	520	0	0	0	357	0	84	12	0	0	0	0	0	0	0	1	0	0	9	79
PH02Gene00145	PH02Gene00145	PH02Gene00145.t1	protein_coding	1	21	16	827	0	0	0	262	0	162	16	0	0	0	0	0	7	0	1	0	0	15	409
PH02Gene00146	PH02Gene00146	PH02Gene00146.t1	protein_coding	0	6	5	612	0	0	0	200	0	2	5	0	0	0	0	0	0	0	0	0	0	6	410
PH02Gene00147	PH02Gene00147	PH02Gene00147.t1	protein_coding	2	23	33	1006	0	0	0	422	0	223	33	0	0	0	0	0	4	0	2	0	0	21	363
PH02Gene00148	PH02Gene00148	PH02Gene00148.t1	protein_coding	2	17	20	710	0	0	0	190	0	75	20	0	0	0	0	0	15	0	2	0	0	7	455
PH02Gene00149	PH02Gene00149	PH02Gene00149.t1	protein_coding	0	9	16	541	0	0	0	184	0	53	16	0	0	0	0	0	2	0	0	0	0	8	305
PH02Gene00150	PH02Gene00150	PH02Gene00150.t1	protein_coding	0	11	1	911	0	0	3	368	0	6	1	0	0	0	0	0	2	0	0	0	1	9	535
PH02Gene00151	PH02Gene00151	PH02Gene00151.t1	protein_coding	0	11	2	1029	21	0	0	572	0	3	2	0	0	0	0	0	0	0	0	0	0	11	433
PH02Gene00152	PH02Gene00152	PH02Gene00152.t1	protein_coding	0	8	1	703	13	0	1	252	0	5	1	0	0	0	0	0	0	0	0	0	0	8	432
PH02Gene00153	PH02Gene00153	PH02Gene00153.t1	protein_coding	2	30	40	949	0	1	6	586	0	16	40	0	0	0	0	0	1	0	1	1	0	29	341
PH02Gene00154	PH02Gene00154	PH02Gene00154.t2	protein_coding	4	47	73	2239	9	6	31	472	0	1083	73	0	0	0	1	0	5	0	3	0	0	39	647
PH02Gene00155	PH02Gene00155	PH02Gene00155.t1	protein_coding	0	6	7	730	0	0	3	236	0	200	7	0	0	0	0	0	0	0	0	0	0	6	291
PH02Gene00156	PH02Gene00156	PH02Gene00156.t1	protein_coding	1	16	11	691	22	1	6	258	0	94	11	0	0	0	0	0	3	0	1	0	0	12	314
PH02Gene00157	PH02Gene00157	PH02Gene00157.t1	protein_coding	0	14	3	703	23	1	13	321	0	39	3	0	0	0	0	0	2	0	0	0	0	11	309
PH02Gene00158	PH02Gene00158	PH02Gene00158.t1	protein_coding	1	31	25	530	9	0	5	378	0	22	25	0	0	0	0	0	0	0	1	0	0	31	116
PH02Gene00159	PH02Gene00159	PH02Gene00159.t1	protein_coding	0	8	1	566	8	0	14	166	0	34	1	0	0	0	0	0	0	0	0	0	0	8	344
PH02Gene00160	PH02Gene00160	PH02Gene00160.t1	protein_coding	0	18	43	1142	42	1	9	505	0	10	43	0	0	0	0	0	0	0	0	0	0	17	576
PH02Gene00161	PH02Gene00161	PH02Gene00161.t1	protein_coding	0	10	14	796	0	0	0	271	0	2	14	0	0	0	0	0	0	0	0	0	0	10	523
PH02Gene00162	PH02Gene00162	PH02Gene00162.t1	protein_coding	0	38	7	501	13	1	4	27	0	22	7	0	0	0	0	0	1	0	0	0	0	36	436
PH02Gene00163	PH02Gene00163	PH02Gene00163.t1	protein_coding	0	41	8	1068	11	10	58	476	0	20	8	0	0	0	0	0	4	0	0	0	0	27	505
PH02Gene00164	PH02Gene00164	PH02Gene00164.t2	protein_coding	0	16	8	848	3	2	7	364	0	66	8	0	0	0	0	0	4	0	0	0	0	11	411
PH02Gene00165	PH02Gene00165	PH02Gene00165.t1	protein_coding	0	0	0	467	0	0	0	266	0	10	0	0	0	0	0	0	0	0	0	0	0	0	191
PH02Gene00166	PH02Gene00166	PH02Gene00166.t1	protein_coding	0	13	8	783	13	1	7	467	0	187	8	0	0	0	0	0	3	0	0	0	0	11	110
PH02Gene00167	PH02Gene00167	PH02Gene00167.t1	protein_coding	2	12	16	808	0	0	0	343	0	26	16	0	0	0	0	0	1	0	2	0	0	11	440
PH02Gene00168	PH02Gene00168	PH02Gene00168.t1	protein_coding	0	97	23	548	20	0	18	327	0	10	23	0	0	0	0	0	1	0	0	0	0	96	174
PH02Gene00169	PH02Gene00169	PH02Gene00169.t1	protein_coding	0	4	8	830	0	0	0	385	0	56	8	0	0	0	0	0	0	0	0	0	0	4	389
PH02Gene00170	PH02Gene00170	PH02Gene00170.t1	protein_coding	1	20	23	944	6	1	7	332	0	116	23	0	0	0	0	0	1	0	1	0	0	18	484
PH02Gene00171	PH02Gene00171	PH02Gene00171.t1	protein_coding	4	8	20	973	0	0	0	317	0	35	20	0	0	0	1	0	6	0	1	2	0	4	626
PH02Gene00172	PH02Gene00172	PH02Gene00172.t1	protein_coding	2	27	30	1081	0	0	0	345	0	135	30	0	0	0	1	1	5	0	0	0	0	26	604
PH02Gene00173	PH02Gene00173	PH02Gene00173.t1	protein_coding	0	21	5	714	11	0	10	226	0	11	5	0	0	0	0	0	1	0	0	0	0	20	457
PH02Gene00174	PH02Gene00174	PH02Gene00174.t1	protein_coding	0	13	5	975	6	2	10	199	0	91	5	0	0	0	0	0	2	0	0	0	0	9	671
PH02Gene00175	PH02Gene00175	PH02Gene00175.t1	protein_coding	0	15	8	1226	0	0	2	430	0	75	8	0	0	0	0	0	1	0	0	0	0	15	719
PH02Gene00176	PH02Gene00176	PH02Gene00176.t1	protein_coding	0	17	6	877	6	0	0	431	0	14	6	0	0	0	0	0	1	0	0	0	0	16	427
PH02Gene00177	PH02Gene00177	PH02Gene00177.t1	protein_coding	0	8	3	1260	24	0	5	431	0	384	3	0	0	0	0	0	2	0	0	0	0	6	418
PH02Gene00178	PH02Gene00178	PH02Gene00178.t1	protein_coding	0	13	10	1211	9	1	3	401	0	426	10	0	0	0	0	0	1	0	0	0	0	11	373
PH02Gene00179	PH02Gene00179	PH02Gene00179.t1	protein_coding	0	22	19	641	16	5	31	218	0	23	19	0	0	0	0	0	2	0	0	0	0	15	355
PH02Gene00180	PH02Gene00180	PH02Gene00180.t1	protein_coding	1	13	16	957	8	1	2	398	0	112	16	0	0	0	0	0	0	0	1	0	0	12	437
PH02Gene00181	PH02Gene00181	PH02Gene00181.t1	protein_coding	2	31	50	733	0	0	0	105	0	246	50	0	0	0	0	0	3	0	2	0	1	29	383
PH02Gene00182	PH02Gene00182	PH02Gene00182.t1	protein_coding	0	9	7	823	15	0	3	346	0	9	7	0	0	0	0	0	1	0	0	0	1	7	450
PH02Gene00183	PH02Gene00183	PH02Gene00183.t1	protein_coding	0	11	7	1096	53	3	16	560	0	22	7	0	0	0	0	0	4	0	0	0	0	4	447
PH02Gene00184	PH02Gene00184	PH02Gene00184.t1	protein_coding	0	28	10	535	9	0	9	320	0	20	10	0	0	0	0	0	4	0	0	0	0	24	181
PH02Gene00185	PH02Gene00185	PH02Gene00185.t1	protein_coding	0	14	5	502	12	1	13	271	0	30	5	0	0	0	0	0	2	0	0	0	0	11	177
PH02Gene00186	PH02Gene00186	PH02Gene00186.t1	protein_coding	4	5	8	528	0	0	0	359	0	20	8	0	0	0	2	0	4	0	2	0	0	2	154
PH02Gene00187	PH02Gene00187	PH02Gene00187.t1	protein_coding	3	14	28	890	0	0	0	390	0	322	28	0	0	0	0	0	2	0	2	1	0	13	179
PH02Gene00188	PH02Gene00188	PH02Gene00188.t1	protein_coding	2	19	34	846	0	0	0	439	0	99	34	0	0	0	0	1	7	0	1	0	0	14	314
PH02Gene00189	PH02Gene00189	PH02Gene00189.t1	protein_coding	0	4	15	982	18	1	4	333	0	48	15	0	0	0	0	0	0	0	0	0	0	3	579
PH02Gene00190	PH02Gene00190	PH02Gene00190.t1	protein_coding	3	31	44	1422	0	0	0	579	0	516	44	0	0	0	0	0	5	1	2	0	0	29	329
PH02Gene00191	PH02Gene00191	PH02Gene00191.t1	protein_coding	0	14	15	747	8	0	13	391	0	0	15	0	0	0	0	0	0	0	0	0	0	14	335
PH02Gene00192	PH02Gene00192	PH02Gene00192.t1	protein_coding	1	8	3	526	0	0	0	333	0	121	3	0	0	0	0	1	0	0	0	0	0	8	73
PH02Gene00193	PH02Gene00193	PH02Gene00193.t1	protein_coding	0	14	4	365	0	2	17	148	0	40	4	0	0	0	0	0	4	0	0	0	0	8	164
PH02Gene00194	PH02Gene00194	PH02Gene00194.t1	protein_coding	9	59	71	800	17	1	4	481	0	62	71	0	0	0	0	0	2	0	9	0	0	56	238
PH02Gene00195	PH02Gene00195	PH02Gene00195.t2	protein_coding	0	19	9	1646	60	10	57	208	0	669	9	0	0	0	0	0	0	0	0	0	0	9	652
PH02Gene00196	PH02Gene00196	PH02Gene00196.t1	protein_coding	2	14	22	808	0	0	0	435	0	113	22	0	0	0	1	0	1	0	1	0	0	14	261
PH02Gene00197	PH02Gene00197	PH02Gene00197.t1	protein_coding	0	6	14	581	0	0	0	258	0	15	14	0	0	0	0	0	0	0	0	0	0	6	308
PH02Gene00198	PH02Gene00198	PH02Gene00198.t1	protein_coding	0	24	16	1154	0	0	0	323	0	446	16	0	0	0	0	0	3	0	0	0	0	23	386
PH02Gene00199	PH02Gene00199	PH02Gene00199.t1	protein_coding	0	7	3	715	0	0	0	345	0	62	3	0	0	0	0	0	1	0	0	0	0	6	309
PH02Gene00200	PH02Gene00200	PH02Gene00200.t1	protein_coding	1	5	4	801	0	0	0	387	0	11	4	0	0	0	0	0	3	0	0	1	0	3	405
PH02Gene00201	PH02Gene00201	PH02Gene00201.t1	protein_coding	0	17	23	760	0	0	0	372	0	8	23	0	0	0	0	0	1	0	0	0	0	16	381
PH02Gene00202	PH02Gene00202	PH02Gene00202.t1	protein_coding	2	40	72	856	13	0	2	310	0	132	72	0	0	0	0	0	10	0	2	0	0	34	403
PH02Gene00203	PH02Gene00203	PH02Gene00203.t1	protein_coding	1	16	8	944	0	0	0	315	0	1	8	0	0	0	0	0	2	0	1	0	0	15	629
PH02Gene00204	PH02Gene00204	PH02Gene00204.t1	protein_coding	1	19	38	766	0	0	0	341	0	53	38	0	0	0	0	1	6	0	0	0	1	14	377
PH02Gene00205	PH02Gene00205	PH02Gene00205.t1	protein_coding	2	30	24	1937	13	1	8	177	0	1180	24	0	0	0	0	0	1	0	2	0	0	28	560
PH02Gene00206	PH02Gene00206	PH02Gene00206.t1	protein_coding	0	19	13	741	8	1	2	369	0	19	13	0	0	0	0	0	1	0	0	0	0	17	344
PH02Gene00207	PH02Gene00207	PH02Gene00207.t1	protein_coding	7	25	35	810	0	0	0	245	0	38	35	0	0	0	0	0	1	1	6	0	0	24	528
PH02Gene00208	PH02Gene00208	PH02Gene00208.t1	protein_coding	1	10	10	1944	10	1	3	565	0	863	10	0	0	0	0	0	4	0	1	0	0	6	506
PH02Gene00209	PH02Gene00209	PH02Gene00209.t2	protein_coding	0	9	8	1123	11	2	10	508	0	122	8	0	0	0	0	0	2	0	0	0	0	5	474
PH02Gene00210	PH02Gene00210	PH02Gene00210.t1	protein_coding	3	57	77	753	19	1	12	84	0	51	77	0	0	0	0	0	6	0	3	0	0	52	591
PH02Gene00211	PH02Gene00211	PH02Gene00211.t1	protein_coding	0	13	4	1174	2	2	8	373	0	143	4	0	0	0	0	0	3	0	0	0	0	8	651
PH02Gene00212	PH02Gene00212	PH02Gene00212.t1	protein_coding	0	12	19	1019	0	0	0	466	0	15	19	0	0	0	0	0	1	0	0	0	0	11	539
PH02Gene00213	PH02Gene00213	PH02Gene00213.t1	protein_coding	0	8	3	697	15	1	5	137	0	60	3	0	0	0	0	0	1	0	0	0	0	6	480
PH02Gene00214	PH02Gene00214	PH02Gene00214.t3	protein_coding	0	19	25	710	18	0	11	472	0	75	25	0	0	0	0	0	4	0	0	0	0	16	137
PH02Gene00215	PH02Gene00215	PH02Gene00215.t1	protein_coding	0	16	7	1120	6	0	3	585	0	40	7	0	0	0	0	0	4	0	0	0	0	12	489
PH02Gene00216	PH02Gene00216	PH02Gene00216.t1	protein_coding	0	12	2	1056	27	0	1	583	0	163	2	0	0	0	0	0	2	0	0	0	0	10	284
PH02Gene00217	PH02Gene00217	PH02Gene00217.t1	protein_coding	0	11	16	465	0	0	0	201	0	77	16	0	0	0	0	0	4	0	0	0	0	8	190
PH02Gene00218	PH02Gene00218	PH02Gene00218.t1	protein_coding	0	22	15	620	41	1	13	119	0	76	15	0	0	0	0	0	5	0	0	0	0	17	375
PH02Gene00219	PH02Gene00219	PH02Gene00219.t1	protein_coding	5	26	40	885	0	0	0	408	0	42	40	0	0	0	0	2	6	1	1	1	0	22	441
PH02Gene00220	PH02Gene00220	PH02Gene00220.t1	protein_coding	0	16	12	802	0	0	0	134	0	275	12	0	0	0	0	0	3	0	0	0	0	14	395
PH02Gene00221	PH02Gene00221	PH02Gene00221.t1	protein_coding	1	25	41	599	0	0	0	231	0	15	41	0	0	0	0	0	3	1	0	0	0	23	355
PH02Gene00222	PH02Gene00222	PH02Gene00222.t1	protein_coding	0	16	11	583	11	0	2	201	0	55	11	0	0	0	0	0	0	0	0	0	0	16	314
PH02Gene00223	PH02Gene00223	PH02Gene00223.t1	protein_coding	1	16	6	863	75	0	10	293	0	219	6	0	0	0	1	0	6	0	0	0	0	10	271
PH02Gene00224	PH02Gene00224	PH02Gene00224.t2	protein_coding	0	11	12	975	14	2	16	273	0	286	12	0	0	0	0	0	3	0	0	0	0	6	389
PH02Gene00225	PH02Gene00225	PH02Gene00225.t1	protein_coding	0	0	5	811	0	0	0	353	0	13	5	0	0	0	0	0	0	0	0	0	0	0	445
PH02Gene00226	PH02Gene00226	PH02Gene00226.t1	protein_coding	0	31	9	1133	0	0	0	356	0	368	9	0	0	0	0	0	5	0	0	0	0	27	413
PH02Gene00227	PH02Gene00227	PH02Gene00227.t1	protein_coding	0	5	4	708	0	0	0	369	0	0	4	0	0	0	0	0	0	0	0	0	0	5	339
PH02Gene00228	PH02Gene00228	PH02Gene00228.t1	protein_coding	0	32	57	1101	4	3	13	470	0	223	57	0	0	0	0	0	4	0	0	0	0	26	394
PH02Gene00229	PH02Gene00229	PH02Gene00229.t1	protein_coding	0	8	1	891	11	1	9	315	0	37	1	0	0	0	0	0	1	0	0	0	0	6	520
PH02Gene00230	PH02Gene00230	PH02Gene00230.t1	protein_coding	0	12	8	1296	27	3	8	592	1	565	8	0	0	0	0	0	0	0	0	0	0	8	104
PH02Gene00231	PH02Gene00231	PH02Gene00231.t2	protein_coding	0	9	8	697	20	1	5	170	0	7	8	0	0	0	0	0	2	0	0	0	0	6	497
PH02Gene00232	PH02Gene00232	PH02Gene00232.t1	protein_coding	0	30	13	1305	7	1	3	104	0	872	13	0	0	0	0	0	10	0	0	0	0	21	327
PH02Gene00233	PH02Gene00233	PH02Gene00233.t1	protein_coding	0	16	14	680	0	0	0	316	0	228	14	0	0	0	0	0	1	0	0	0	0	15	137
PH02Gene00234	PH02Gene00234	PH02Gene00234.t1	protein_coding	0	1	6	587	0	1	3	325	0	40	6	0	0	0	0	0	0	0	0	0	0	0	219
PH02Gene00235	PH02Gene00235	PH02Gene00235.t1	protein_coding	1	13	17	378	0	0	0	107	0	50	17	0	0	0	0	0	1	0	1	0	0	12	222
PH02Gene00236	PH02Gene00236	PH02Gene00236.t1	protein_coding	1	29	49	625	62	2	6	213	0	15	49	0	0	0	0	0	3	0	1	0	0	24	332
PH02Gene00237	PH02Gene00237	PH02Gene00237.t1	protein_coding	3	23	31	1533	8	1	8	317	0	908	31	0	0	0	0	1	4	0	2	0	0	18	297
PH02Gene00238	PH02Gene00238	PH02Gene00238.t1	protein_coding	1	10	14	673	3	2	14	346	0	114	14	0	0	0	0	0	0	1	0	0	0	8	196
PH02Gene00239	PH02Gene00239	PH02Gene00239.t1	protein_coding	0	10	10	1608	9	1	6	388	0	798	10	0	0	0	0	0	2	0	0	0	0	7	408
PH02Gene00240	PH02Gene00240	PH02Gene00240.t1	protein_coding	1	3	6	680	0	0	0	269	0	72	6	0	0	0	0	0	1	0	1	0	0	2	340
PH02Gene00241	PH02Gene00241	PH02Gene00241.t1	protein_coding	1	15	4	709	10	9	37	296	0	162	4	0	0	0	1	0	1	0	0	0	0	5	206
PH02Gene00242	PH02Gene00242	PH02Gene00242.t1	protein_coding	2	33	40	834	0	0	0	248	0	324	40	0	0	0	0	0	6	0	2	0	0	28	267
PH02Gene00243	PH02Gene00243	PH02Gene00243.t1	protein_coding	5	55	69	981	0	0	0	465	1	251	69	0	0	0	0	0	12	1	2	2	0	45	274
PH02Gene00244	PH02Gene00244	PH02Gene00244.t1	protein_coding	1	30	40	941	45	3	11	405	0	11	40	0	0	0	0	0	0	0	1	0	0	27	469
PH02Gene00245	PH02Gene00245	PH02Gene00245.t1	protein_coding	2	6	4	729	0	0	0	265	0	0	4	0	0	0	0	0	0	0	2	0	0	6	464
PH02Gene00246	PH02Gene00246	PH02Gene00246.t1	protein_coding	2	22	50	438	24	0	13	173	0	12	50	0	0	0	0	0	0	0	2	0	0	22	216
PH02Gene00247	PH02Gene00247	PH02Gene00247.t1	protein_coding	1	26	44	850	24	2	16	182	0	9	44	0	0	0	0	0	4	0	1	0	0	20	621
PH02Gene00248	PH02Gene00248	PH02Gene00248.t1	protein_coding	1	17	11	1155	20	1	17	500	0	12	11	0	0	0	1	0	1	0	0	0	0	15	608
PH02Gene00249	PH02Gene00249	PH02Gene00249.t1	protein_coding	7	49	77	705	6	1	9	463	0	0	77	0	0	0	0	0	0	0	7	0	0	48	227
PH02Gene00250	PH02Gene00250	PH02Gene00250.t1	protein_coding	0	17	6	590	6	5	36	63	0	30	6	0	0	0	0	0	2	0	0	0	0	10	457
PH02Gene00251	PH02Gene00251	PH02Gene00251.t1	protein_coding	0	1	4	762	0	0	0	98	0	166	4	0	0	0	0	0	0	0	0	0	0	1	498
PH02Gene00252	PH02Gene00252	PH02Gene00252.t1	protein_coding	0	13	18	935	4	1	7	509	0	103	18	0	0	0	0	0	3	0	0	0	1	8	314
PH02Gene00253	PH02Gene00253	PH02Gene00253.t1	protein_coding	1	31	44	808	0	0	0	482	0	5	44	0	0	0	0	0	3	0	0	1	0	30	322
PH02Gene00254	PH02Gene00254	PH02Gene00254.t1	protein_coding	1	23	16	997	0	0	0	361	0	87	16	0	0	0	0	0	6	0	1	0	0	20	552
PH02Gene00255	PH02Gene00255	PH02Gene00255.t2	protein_coding	0	13	3	1034	15	3	11	484	0	85	3	0	0	0	0	0	1	0	0	0	0	9	440
PH02Gene00256	PH02Gene00256	PH02Gene00256.t1	protein_coding	1	13	16	815	0	0	0	340	0	8	16	0	0	0	0	0	1	0	1	0	0	12	468
PH02Gene00257	PH02Gene00257	PH02Gene00257.t1	protein_coding	1	8	10	923	0	0	0	527	0	22	10	0	0	0	0	0	2	0	1	0	0	7	375
PH02Gene00258	PH02Gene00258	PH02Gene00258.t1	protein_coding	2	16	3	1424	39	0	0	613	0	399	3	0	0	0	2	0	4	0	0	0	0	12	379
PH02Gene00259	PH02Gene00259	PH02Gene00259.t1	protein_coding	4	33	57	1307	5	0	8	509	0	331	57	0	0	0	0	1	22	0	3	0	0	16	472
PH02Gene00260	PH02Gene00260	PH02Gene00260.t1	protein_coding	1	14	11	948	33	0	1	506	0	70	11	0	0	0	0	1	8	0	0	0	0	7	345
PH02Gene00261	PH02Gene00261	PH02Gene00261.t1	protein_coding	0	7	9	1251	0	0	0	690	0	350	9	0	0	0	0	0	2	0	0	0	0	5	213
PH02Gene00262	PH02Gene00262	PH02Gene00262.t1	protein_coding	0	40	30	1155	29	0	9	126	0	493	30	0	0	0	0	0	12	0	0	0	0	31	507
PH02Gene00263	PH02Gene00263	PH02Gene00263.t1	protein_coding	1	12	15	600	19	0	0	303	0	0	15	0	0	0	0	0	0	0	1	0	0	12	278
PH02Gene00264	PH02Gene00264	PH02Gene00264.t1	protein_coding	3	44	39	821	70	0	16	482	0	12	39	0	0	0	0	0	0	0	3	0	0	44	241
PH02Gene00265	PH02Gene00265	PH02Gene00265.t1	protein_coding	0	8	11	858	22	0	0	526	0	88	11	0	0	0	0	0	4	0	0	0	0	4	226
PH02Gene00266	PH02Gene00266	PH02Gene00266.t1	protein_coding	0	6	10	866	0	0	0	515	0	70	10	0	0	0	0	0	1	0	0	0	0	5	282
PH02Gene00267	PH02Gene00267	PH02Gene00267.t1	protein_coding	13	88	106	1951	0	0	0	503	0	873	106	0	0	0	3	1	24	0	9	0	0	69	598
PH02Gene00268	PH02Gene00268	PH02Gene00268.t1	protein_coding	0	1	1	845	0	0	0	618	0	5	1	0	0	0	0	0	0	0	0	0	0	1	222
PH02Gene00269	PH02Gene00269	PH02Gene00269.t1	protein_coding	1	14	11	1030	16	0	3	526	0	0	11	0	0	0	0	0	0	0	1	0	0	14	485
PH02Gene00270	PH02Gene00270	PH02Gene00270.t1	protein_coding	0	14	12	824	6	1	2	299	0	57	12	0	0	0	0	0	4	0	0	0	0	10	463
PH02Gene00271	PH02Gene00271	PH02Gene00271.t1	protein_coding	4	54	69	841	0	0	0	294	0	309	69	0	0	0	0	0	0	0	4	0	0	54	238
PH02Gene00272	PH02Gene00272	PH02Gene00272.t2	protein_coding	3	69	83	1121	26	1	5	437	0	162	83	0	0	0	0	1	3	0	2	0	0	68	492
PH02Gene00273	PH02Gene00273	PH02Gene00273.t1	protein_coding	0	8	4	1226	10	0	6	347	0	428	4	0	0	0	0	0	1	0	0	0	0	8	435
PH02Gene00274	PH02Gene00274	PH02Gene00274.t2	protein_coding	0	16	12	724	4	2	5	144	0	127	12	0	0	0	0	0	5	0	0	0	0	10	445
PH02Gene00275	PH02Gene00275	PH02Gene00275.t1	protein_coding	1	27	15	741	6	1	13	162	0	6	15	0	0	0	1	0	0	0	0	0	0	26	555
PH02Gene00276	PH02Gene00276	PH02Gene00276.t1	protein_coding	0	20	18	938	77	2	10	351	0	10	18	0	0	0	0	0	1	0	0	0	0	17	491
PH02Gene00277	PH02Gene00277	PH02Gene00277.t1	protein_coding	1	16	9	1007	12	1	4	325	0	399	9	0	0	0	0	1	2	0	0	0	0	13	270
PH02Gene00278	PH02Gene00278	PH02Gene00278.t1	protein_coding	1	3	7	817	0	0	0	298	0	217	7	0	0	0	0	0	0	0	1	0	0	3	302
PH02Gene00279	PH02Gene00279	PH02Gene00279.t1	protein_coding	0	16	0	747	26	2	20	246	0	103	0	0	0	0	0	0	8	0	0	0	0	6	359
PH02Gene00280	PH02Gene00280	PH02Gene00280.t1	protein_coding	1	11	27	519	0	0	0	315	0	52	27	0	0	0	0	0	4	0	1	0	0	9	154
PH02Gene00281	PH02Gene00281	PH02Gene00281.t1	protein_coding	1	0	13	540	0	0	0	109	0	57	13	0	0	0	0	0	1	0	0	1	0	0	374
PH02Gene00282	PH02Gene00282	PH02Gene00282.t1	protein_coding	1	3	5	628	24	0	0	179	0	79	5	0	0	0	0	0	2	1	0	0	0	1	347
PH02Gene00283	PH02Gene00283	PH02Gene00283.t1	protein_coding	0	34	23	876	209	0	1	408	0	71	23	0	0	0	0	0	3	0	0	0	0	32	189
PH02Gene00284	PH02Gene00284	PH02Gene00284.t1	protein_coding	0	15	10	784	17	1	6	316	0	108	10	0	0	0	0	0	3	0	0	0	0	11	340
PH02Gene00285	PH02Gene00285	PH02Gene00285.t1	protein_coding	2	9	17	659	0	0	0	261	0	199	17	0	0	0	1	0	3	0	1	0	0	8	201
PH02Gene00286	PH02Gene00286	PH02Gene00286.t1	protein_coding	3	20	30	751	0	0	0	243	0	95	30	0	0	0	0	0	11	0	3	0	0	11	422
PH02Gene00287	PH02Gene00287	PH02Gene00287.t1	protein_coding	5	28	47	793	81	0	0	287	0	180	47	0	0	0	1	1	12	0	3	0	0	16	259
PH02Gene00288	PH02Gene00288	PH02Gene00288.t1	protein_coding	0	16	18	877	19	0	9	364	0	224	18	0	0	0	0	0	4	0	0	0	0	13	263
PH02Gene00289	PH02Gene00289	PH02Gene00289.t1	protein_coding	8	37	62	935	0	0	0	326	0	363	62	0	0	0	2	1	9	0	5	0	0	30	256
PH02Gene00290	PH02Gene00290	PH02Gene00290.t1	protein_coding	2	17	18	1012	0	0	0	204	0	347	18	0	0	0	1	0	2	0	1	0	0	16	463
PH02Gene00291	PH02Gene00291	PH02Gene00291.t1	protein_coding	1	37	10	865	9	5	33	368	0	142	10	0	0	0	0	0	8	0	1	0	0	24	321
PH02Gene00292	PH02Gene00292	PH02Gene00292.t1	protein_coding	2	51	68	721	16	1	4	297	0	126	68	0	0	0	0	1	3	0	1	0	0	47	282
PH02Gene00293	PH02Gene00293	PH02Gene00293.t1	protein_coding	0	13	14	503	27	0	0	324	0	57	14	0	0	0	0	0	4	0	0	0	1	8	99
PH02Gene00294	PH02Gene00294	PH02Gene00294.t1	protein_coding	0	8	5	909	44	2	18	340	0	175	5	0	0	0	0	0	1	0	0	0	0	5	333
PH02Gene00295	PH02Gene00295	PH02Gene00295.t2	protein_coding	1	54	31	754	52	2	10	215	0	110	31	0	0	0	0	1	9	0	0	0	0	45	375
PH02Gene00296	PH02Gene00296	PH02Gene00296.t1	protein_coding	0	15	8	860	12	3	31	290	0	144	8	0	0	0	0	0	1	0	0	0	0	12	383
PH02Gene00297	PH02Gene00297	PH02Gene00297.t3	protein_coding	0	11	4	866	21	0	2	280	0	58	4	0	0	0	0	0	2	0	0	0	0	9	507
PH02Gene00298	PH02Gene00298	PH02Gene00298.t1	protein_coding	2	48	46	888	43	2	11	292	0	21	46	0	0	0	0	0	5	0	2	0	0	43	524
PH02Gene00299	PH02Gene00299	PH02Gene00299.t1	protein_coding	1	20	10	1001	8	1	11	165	0	127	10	0	0	0	0	0	5	0	1	0	0	15	694
PH02Gene00300	PH02Gene00300	PH02Gene00300.t1	protein_coding	0	6	2	633	10	0	0	323	0	138	2	0	0	0	0	0	1	0	0	0	0	5	163
PH02Gene00301	PH02Gene00301	PH02Gene00301.t1	protein_coding	0	25	43	906	0	0	0	292	0	121	43	0	0	0	0	0	2	0	0	0	0	23	495
PH02Gene00302	PH02Gene00302	PH02Gene00302.t1	protein_coding	0	23	14	1056	42	0	4	499	0	31	14	0	0	0	0	0	0	0	0	0	0	23	480
PH02Gene00303	PH02Gene00303	PH02Gene00303.t1	protein_coding	0	8	6	402	2	1	4	23	0	4	6	0	0	0	0	0	0	0	0	0	0	7	369
PH02Gene00304	PH02Gene00304	PH02Gene00304.t1	protein_coding	0	13	9	528	40	6	25	110	0	3	9	0	0	0	0	0	0	0	0	0	1	6	350
PH02Gene00305	PH02Gene00305	PH02Gene00305.t1	protein_coding	1	20	28	756	9	0	9	375	0	60	28	0	0	0	0	0	4	0	1	0	0	18	305
PH02Gene00306	PH02Gene00306	PH02Gene00306.t1	protein_coding	1	11	17	1019	0	0	0	279	0	256	17	0	0	0	0	0	3	0	1	0	0	8	487
PH02Gene00307	PH02Gene00307	PH02Gene00307.t15	protein_coding	0	30	37	1077	7	8	20	444	0	104	37	0	0	0	0	0	3	0	0	0	0	19	505
PH02Gene00308	PH02Gene00308	PH02Gene00308.t1	protein_coding	1	39	20	1383	0	2	17	230	0	813	20	0	0	0	0	0	5	0	1	0	0	34	326
PH02Gene00309	PH02Gene00309	PH02Gene00309.t1	protein_coding	0	10	3	1386	6	0	12	194	0	776	3	0	0	0	0	0	0	0	0	0	0	10	398
PH02Gene00310	PH02Gene00310	PH02Gene00310.t1	protein_coding	0	23	17	1019	80	5	16	484	0	107	17	0	0	0	0	0	1	0	0	0	0	17	333
PH02Gene00311	PH02Gene00311	PH02Gene00311.t1	protein_coding	0	5	10	1371	0	0	0	638	0	7	10	0	0	0	0	0	1	0	0	0	0	4	727
PH02Gene00312	PH02Gene00312	PH02Gene00312.t1	protein_coding	0	15	18	1467	10	2	4	1092	0	0	18	0	0	0	0	0	0	0	0	0	0	13	361
PH02Gene00313	PH02Gene00313	PH02Gene00313.t1	protein_coding	4	23	21	638	0	0	0	341	0	8	21	0	0	0	2	1	2	0	1	0	0	22	293
PH02Gene00314	PH02Gene00314	PH02Gene00314.t1	protein_coding	0	9	5	1144	13	1	5	213	0	558	5	0	0	0	0	0	4	0	0	0	0	4	359
PH02Gene00315	PH02Gene00315	PH02Gene00315.t1	protein_coding	0	6	2	927	6	0	5	226	0	85	2	0	0	0	0	0	0	0	0	0	0	6	605
PH02Gene00316	PH02Gene00316	PH02Gene00316.t1	protein_coding	0	7	14	1015	0	0	0	479	0	183	14	0	0	0	0	0	0	0	0	0	0	7	353
PH02Gene00317	PH02Gene00317	PH02Gene00317.t1	protein_coding	0	9	11	1701	44	1	7	210	0	1159	11	0	0	0	0	0	1	0	0	0	0	7	282
PH02Gene00318	PH02Gene00318	PH02Gene00318.t1	protein_coding	4	15	19	1307	0	0	0	422	0	248	19	0	0	0	1	0	4	0	3	0	0	13	640
PH02Gene00319	PH02Gene00319	PH02Gene00319.t1	protein_coding	0	13	29	872	0	0	0	227	0	4	29	0	0	0	0	0	2	0	0	0	0	12	642
PH02Gene00320	PH02Gene00320	PH02Gene00320.t1	protein_coding	2	16	28	762	4	2	12	524	0	40	28	0	0	0	0	0	5	0	2	0	0	13	183
PH02Gene00321	PH02Gene00321	PH02Gene00321.t1	protein_coding	2	23	39	571	0	0	6	88	0	82	39	0	0	0	0	1	6	0	1	0	0	21	398
PH02Gene00322	PH02Gene00322	PH02Gene00322.t1	protein_coding	0	15	13	850	11	1	7	483	0	0	13	0	0	0	0	0	0	0	0	0	0	14	349
PH02Gene00323	PH02Gene00323	PH02Gene00323.t1	protein_coding	1	25	19	1014	25	3	14	348	0	155	19	0	0	0	0	0	1	0	1	0	0	21	473
PH02Gene00324	PH02Gene00324	PH02Gene00324.t1	protein_coding	1	19	25	929	34	1	5	543	0	23	25	0	0	0	0	0	2	0	1	0	0	16	325
PH02Gene00325	PH02Gene00325	PH02Gene00325.t1	protein_coding	0	38	46	1330	6	0	0	307	0	636	46	0	0	0	0	0	2	0	0	0	0	37	382
PH02Gene00326	PH02Gene00326	PH02Gene00326.t1	protein_coding	2	12	16	649	0	0	0	231	0	79	16	0	0	0	0	0	2	0	1	1	0	11	340
PH02Gene00327	PH02Gene00327	PH02Gene00327.t1	protein_coding	1	70	35	1037	0	0	0	725	0	45	35	0	0	0	0	0	1	0	1	0	0	69	268
PH02Gene00328	PH02Gene00328	PH02Gene00328.t3	protein_coding	0	43	61	1595	50	6	29	318	0	888	61	0	0	0	0	0	1	0	0	0	0	36	310
PH02Gene00329	PH02Gene00329	PH02Gene00329.t1	protein_coding	0	16	14	655	12	0	2	76	0	205	14	0	0	0	0	0	2	0	0	0	0	14	362
PH02Gene00330	PH02Gene00330	PH02Gene00330.t1	protein_coding	0	26	17	1112	67	2	9	520	0	22	17	0	0	0	0	0	4	0	0	0	0	21	496
PH02Gene00331	PH02Gene00331	PH02Gene00331.t1	protein_coding	0	1	4	609	0	0	0	144	0	40	4	0	0	0	0	0	0	0	0	0	0	1	425
PH02Gene00332	PH02Gene00332	PH02Gene00332.t1	protein_coding	2	4	16	265	0	0	0	139	0	54	16	0	0	0	0	0	2	0	1	1	0	4	72
PH02Gene00333	PH02Gene00333	PH02Gene00333.t2	protein_coding	0	9	6	854	1	1	8	351	0	57	6	0	0	0	0	0	4	0	0	0	0	4	440
PH02Gene00334	PH02Gene00334	PH02Gene00334.t1	protein_coding	0	5	22	931	0	0	0	300	0	128	22	0	0	0	0	0	2	0	0	0	0	4	504
PH02Gene00335	PH02Gene00335	PH02Gene00335.t1	protein_coding	8	37	42	975	5	2	18	426	0	99	42	0	0	0	1	1	12	0	6	0	0	28	436
PH02Gene00336	PH02Gene00336	PH02Gene00336.t1	protein_coding	0	20	10	551	7	2	6	167	0	108	10	0	0	0	0	0	0	0	0	0	0	18	263
PH02Gene00337	PH02Gene00337	PH02Gene00337.t1	protein_coding	0	28	26	1323	24	0	0	268	0	766	26	0	0	0	0	0	12	0	0	0	0	18	275
PH02Gene00338	PH02Gene00338	PH02Gene00338.t1	protein_coding	0	12	8	793	5	4	20	284	0	37	8	0	0	0	0	0	2	0	0	0	0	6	449
PH02Gene00339	PH02Gene00339	PH02Gene00339.t1	protein_coding	0	16	13	773	7	0	4	426	0	55	13	0	0	0	0	0	4	0	0	0	0	13	284
PH02Gene00340	PH02Gene00340	PH02Gene00340.t1	protein_coding	0	7	8	995	11	3	9	384	0	0	8	0	0	0	0	0	0	0	0	0	0	4	591
PH02Gene00341	PH02Gene00341	PH02Gene00341.t1	protein_coding	4	35	33	879	0	0	4	551	0	80	33	0	0	0	1	0	7	0	3	0	0	29	251
PH02Gene00342	PH02Gene00342	PH02Gene00342.t1	protein_coding	0	6	1	917	16	1	12	383	0	6	1	0	0	0	0	0	0	0	0	0	0	5	500
PH02Gene00343	PH02Gene00343	PH02Gene00343.t3	protein_coding	0	15	11	1096	3	0	0	295	0	364	11	0	0	0	0	0	6	0	0	0	0	11	438
PH02Gene00344	PH02Gene00344	PH02Gene00344.t2	protein_coding	2	20	31	768	6	0	8	284	0	57	31	0	0	0	2	0	4	0	0	0	0	16	419
PH02Gene00345	PH02Gene00345	PH02Gene00345.t1	protein_coding	1	22	15	1063	7	1	11	415	0	75	15	0	0	0	0	0	6	0	1	0	0	16	560
PH02Gene00346	PH02Gene00346	PH02Gene00346.t1	protein_coding	2	50	65	620	0	0	0	334	0	1	65	0	0	0	0	0	1	0	2	0	0	50	285
PH02Gene00347	PH02Gene00347	PH02Gene00347.t2	protein_coding	0	7	13	1134	12	0	0	382	0	413	13	0	0	0	0	0	1	0	0	0	0	6	328
PH02Gene00348	PH02Gene00348	PH02Gene00348.t1	protein_coding	2	43	43	820	8	5	15	435	0	0	43	0	0	0	0	0	0	0	2	0	0	38	362
PH02Gene00349	PH02Gene00349	PH02Gene00349.t1	protein_coding	0	17	7	1167	9	1	3	419	0	191	7	0	0	0	0	0	3	0	0	0	0	13	548
PH02Gene00350	PH02Gene00350	PH02Gene00350.t1	protein_coding	4	21	49	844	0	0	0	489	0	101	49	0	0	0	0	0	2	0	4	0	0	19	256
PH02Gene00351	PH02Gene00351	PH02Gene00351.t1	protein_coding	0	20	13	984	5	0	12	301	0	46	13	0	0	0	0	0	1	0	0	0	0	19	621
PH02Gene00352	PH02Gene00352	PH02Gene00352.t1	protein_coding	0	22	13	1147	0	0	9	199	0	383	13	0	0	0	0	0	2	0	0	0	0	20	558
PH02Gene00353	PH02Gene00353	PH02Gene00353.t1	protein_coding	0	19	7	773	4	1	13	156	0	52	7	0	0	0	0	0	5	0	0	0	0	13	552
PH02Gene00354	PH02Gene00354	PH02Gene00354.t1	protein_coding	0	13	10	539	13	3	18	216	0	135	10	0	0	0	0	0	3	0	0	0	0	8	158
PH02Gene00355	PH02Gene00355	PH02Gene00355.t1	protein_coding	0	10	15	775	0	0	2	458	0	73	15	0	0	0	0	0	0	0	0	0	0	10	242
PH02Gene00356	PH02Gene00356	PH02Gene00356.t1	protein_coding	0	14	4	762	10	0	0	308	0	18	4	0	0	0	0	0	2	0	0	0	0	12	426
PH02Gene00357	PH02Gene00357	PH02Gene00357.t1	protein_coding	0	27	13	1428	13	1	5	524	0	412	13	0	0	0	0	0	4	0	0	0	0	23	477
PH02Gene00358	PH02Gene00358	PH02Gene00358.t1	protein_coding	0	1	3	845	0	0	0	437	0	32	3	0	0	0	0	0	0	0	0	0	0	1	376
PH02Gene00359	PH02Gene00359	PH02Gene00359.t1	protein_coding	1	44	53	996	36	0	8	292	0	55	53	0	0	0	0	0	13	0	0	1	0	37	610
PH02Gene00360	PH02Gene00360	PH02Gene00360.t1	protein_coding	1	12	13	1266	0	0	0	430	0	76	13	0	0	0	1	0	3	0	0	0	0	11	762
PH02Gene00361	PH02Gene00361	PH02Gene00361.t1	protein_coding	0	23	11	773	6	0	4	388	0	41	11	0	0	0	0	0	0	0	0	0	0	23	334
PH02Gene00362	PH02Gene00362	PH02Gene00362.t1	protein_coding	1	6	30	730	7	0	0	316	0	32	30	0	0	0	0	0	0	0	1	0	0	6	375
PH02Gene00363	PH02Gene00363	PH02Gene00363.t1	protein_coding	0	8	4	891	7	2	10	337	0	153	4	0	0	0	0	0	1	0	0	0	0	5	385
PH02Gene00364	PH02Gene00364	PH02Gene00364.t1	protein_coding	2	60	38	996	18	5	32	446	0	88	38	0	0	0	0	0	13	0	2	0	0	45	421
PH02Gene00365	PH02Gene00365	PH02Gene00365.t1	protein_coding	3	3	12	970	0	0	0	444	0	9	12	0	0	0	2	0	3	0	1	0	0	0	522
PH02Gene00366	PH02Gene00366	PH02Gene00366.t1	protein_coding	0	15	25	1381	0	0	0	447	0	396	25	0	0	0	0	0	1	0	0	0	0	14	539
PH02Gene00367	PH02Gene00367	PH02Gene00367.t2	protein_coding	0	12	2	1227	5	3	20	31	0	583	2	0	0	0	0	0	0	0	0	0	0	9	588
PH02Gene00368	PH02Gene00368	PH02Gene00368.t1	protein_coding	13	42	61	698	0	2	15	310	0	318	61	0	0	0	2	0	17	1	9	1	0	31	66
PH02Gene00369	PH02Gene00369	PH02Gene00369.t1	protein_coding	8	20	29	1017	0	0	0	305	0	375	29	0	0	0	3	2	16	0	3	0	0	6	356
PH02Gene00370	PH02Gene00370	PH02Gene00370.t1	protein_coding	1	7	3	909	6	0	16	577	0	0	3	0	0	0	0	0	0	0	1	0	0	7	310
PH02Gene00371	PH02Gene00371	PH02Gene00371.t1	protein_coding	0	17	2	962	6	0	1	323	0	57	2	0	0	0	0	0	3	0	0	0	0	14	578
PH02Gene00372	PH02Gene00372	PH02Gene00372.t1	protein_coding	1	5	9	756	0	0	0	363	0	10	9	0	0	0	0	1	1	0	0	0	0	5	384
PH02Gene00373	PH02Gene00373	PH02Gene00373.t1	protein_coding	0	3	4	831	16	0	2	357	0	99	4	0	0	0	0	0	0	0	0	0	0	3	357
PH02Gene00374	PH02Gene00374	PH02Gene00374.t1	protein_coding	0	9	13	862	18	1	3	217	0	99	13	0	0	0	0	0	5	0	0	0	0	6	526
PH02Gene00375	PH02Gene00375	PH02Gene00375.t1	protein_coding	0	32	22	730	10	3	24	287	0	14	22	0	0	0	0	0	1	0	0	0	0	28	396
PH02Gene00376	PH02Gene00376	PH02Gene00376.t1	protein_coding	0	2	0	936	0	0	0	576	0	109	0	0	0	0	0	0	2	0	0	0	0	0	253
PH02Gene00377	PH02Gene00377	PH02Gene00377.t1	protein_coding	0	9	0	931	0	0	0	636	0	9	0	0	0	0	0	0	2	0	0	0	0	7	288
PH02Gene00378	PH02Gene00378	PH02Gene00378.t1	protein_coding	2	16	65	1463	57	3	13	746	0	27	65	0	0	0	0	0	2	1	1	0	0	12	621
PH02Gene00379	PH02Gene00379	PH02Gene00379.t3	protein_coding	0	12	4	749	12	0	4	202	0	102	4	0	0	0	0	0	5	0	0	0	0	7	434
PH02Gene00380	PH02Gene00380	PH02Gene00380.t1	protein_coding	0	7	10	855	1	0	0	365	0	15	10	0	0	0	0	0	1	0	0	0	0	6	474
PH02Gene00381	PH02Gene00381	PH02Gene00381.t1	protein_coding	7	25	52	919	0	0	0	436	0	107	52	0	0	0	0	0	9	0	7	0	0	20	381
PH02Gene00382	PH02Gene00382	PH02Gene00382.t1	protein_coding	2	45	35	1867	19	5	16	805	0	584	35	0	0	0	2	0	6	0	0	0	0	36	449
PH02Gene00383	PH02Gene00383	PH02Gene00383.t1	protein_coding	0	11	14	1352	24	0	4	592	0	120	14	0	0	0	0	0	1	0	0	0	0	10	613
PH02Gene00384	PH02Gene00384	PH02Gene00384.t1	protein_coding	1	13	15	808	5	1	9	457	0	171	15	0	0	0	0	1	4	0	0	0	0	8	171
PH02Gene00385	PH02Gene00385	PH02Gene00385.t1	protein_coding	0	13	5	729	3	1	12	252	0	93	5	0	0	0	0	0	0	0	0	0	0	12	369
PH02Gene00386	PH02Gene00386	PH02Gene00386.t1	protein_coding	0	1	3	575	0	0	0	181	0	0	3	0	0	0	0	0	0	0	0	0	0	1	394
PH02Gene00387	PH02Gene00387	PH02Gene00387.t1	protein_coding	3	32	42	780	9	0	2	360	0	57	42	0	0	0	1	0	7	0	2	0	0	27	358
PH02Gene00388	PH02Gene00388	PH02Gene00388.t3	protein_coding	1	12	12	941	14	1	2	368	0	68	12	0	0	0	1	0	0	0	0	0	0	11	490
PH02Gene00389	PH02Gene00389	PH02Gene00389.t1	protein_coding	0	8	10	935	16	0	0	407	0	33	10	0	0	0	0	0	1	0	0	0	0	8	479
PH02Gene00390	PH02Gene00390	PH02Gene00390.t3	protein_coding	1	3	5	861	200	0	9	370	0	6	5	0	0	0	0	0	0	0	1	0	0	3	276
PH02Gene00391	PH02Gene00391	PH02Gene00391.t1	protein_coding	0	13	6	1044	0	1	10	584	0	120	6	0	0	0	0	0	3	0	0	0	0	10	332
PH02Gene00392	PH02Gene00392	PH02Gene00392.t1	protein_coding	0	23	23	526	9	0	0	252	0	24	23	0	0	0	0	0	1	0	0	0	1	21	242
PH02Gene00393	PH02Gene00393	PH02Gene00393.t1	protein_coding	0	12	11	573	11	0	0	295	0	18	11	0	0	0	0	0	1	0	0	0	0	11	250
PH02Gene00394	PH02Gene00394	PH02Gene00394.t1	protein_coding	1	28	30	473	0	0	0	393	0	13	30	0	0	0	0	0	0	0	1	0	0	28	67
PH02Gene00395	PH02Gene00395	PH02Gene00395.t1	protein_coding	1	31	17	928	28	0	5	538	0	98	17	0	0	0	0	0	5	0	1	0	0	26	264
PH02Gene00396	PH02Gene00396	PH02Gene00396.t1	protein_coding	3	16	25	1054	0	0	0	97	0	411	25	0	0	0	0	0	3	0	3	0	0	13	549
PH02Gene00397	PH02Gene00397	PH02Gene00397.t1	protein_coding	3	10	11	529	65	4	36	193	0	75	11	0	0	0	1	1	4	1	0	0	0	4	163
PH02Gene00398	PH02Gene00398	PH02Gene00398.t1	protein_coding	0	21	52	587	6	1	1	269	0	1	52	0	0	0	0	0	0	0	0	0	0	20	310
PH02Gene00399	PH02Gene00399	PH02Gene00399.t1	protein_coding	0	0	11	944	0	0	0	397	0	3	11	0	0	0	0	0	0	0	0	0	0	0	544
PH02Gene00400	PH02Gene00400	PH02Gene00400.t1	protein_coding	2	15	11	1079	1	2	10	658	0	161	11	0	0	0	0	0	4	0	2	0	0	10	252
PH02Gene00401	PH02Gene00401	PH02Gene00401.t1	protein_coding	0	10	11	850	0	0	0	277	1	91	11	0	0	0	0	0	6	0	0	0	0	4	487
PH02Gene00402	PH02Gene00402	PH02Gene00402.t1	protein_coding	0	19	12	1016	0	3	12	412	0	305	12	0	0	0	0	0	0	0	0	0	0	16	287
PH02Gene00403	PH02Gene00403	PH02Gene00403.t1	protein_coding	2	5	9	1373	0	0	0	865	0	100	9	0	0	0	1	1	4	0	0	0	0	2	413
PH02Gene00404	PH02Gene00404	PH02Gene00404.t2	protein_coding	2	23	46	1207	20	0	4	893	0	57	46	0	0	0	0	0	2	0	2	0	0	21	235
PH02Gene00405	PH02Gene00405	PH02Gene00405.t2	protein_coding	1	25	11	1499	7	2	13	298	0	863	11	0	0	0	0	1	5	0	0	0	0	19	323
PH02Gene00406	PH02Gene00406	PH02Gene00406.t1	protein_coding	0	16	13	1204	11	1	1	483	0	87	13	0	0	0	0	0	0	0	0	0	0	15	622
PH02Gene00407	PH02Gene00407	PH02Gene00407.t1	protein_coding	0	10	8	937	18	1	1	481	0	56	8	0	0	0	0	0	0	0	0	0	0	9	381
PH02Gene00408	PH02Gene00408	PH02Gene00408.t1	protein_coding	0	6	5	895	0	0	0	413	0	28	5	0	0	0	0	0	1	0	0	0	0	5	455
PH02Gene00409	PH02Gene00409	PH02Gene00409.t1	protein_coding	1	7	3	389	0	0	0	174	0	8	3	0	0	0	1	0	2	0	0	0	0	5	210
PH02Gene00410	PH02Gene00410	PH02Gene00410.t1	protein_coding	1	6	7	411	0	0	0	154	0	49	7	0	0	0	0	0	1	0	1	0	0	5	209
PH02Gene00411	PH02Gene00411	PH02Gene00411.t1	protein_coding	0	6	5	452	0	0	0	193	0	74	5	0	0	0	0	0	1	0	0	0	0	5	186
PH02Gene00412	PH02Gene00412	PH02Gene00412.t1	protein_coding	0	3	0	482	18	1	6	190	0	91	0	0	0	0	0	0	0	0	0	0	0	2	177
PH02Gene00413	PH02Gene00413	PH02Gene00413.t1	protein_coding	4	38	52	621	16	2	4	218	0	191	52	0	0	0	0	0	9	0	4	0	1	30	197
PH02Gene00414	PH02Gene00414	PH02Gene00414.t1	protein_coding	2	16	13	482	0	0	0	269	0	51	13	0	0	0	0	0	2	0	2	0	0	14	164
PH02Gene00415	PH02Gene00415	PH02Gene00415.t1	protein_coding	1	4	11	467	0	0	0	285	0	32	11	0	0	0	0	0	1	0	1	0	0	3	151
PH02Gene00416	PH02Gene00416	PH02Gene00416.t1	protein_coding	3	37	27	1028	19	0	4	202	0	219	27	0	0	0	1	0	15	0	2	0	0	24	598
PH02Gene00417	PH02Gene00417	PH02Gene00417.t1	protein_coding	1	16	11	815	20	2	8	450	0	138	11	0	0	0	0	0	6	0	0	1	0	9	203
PH02Gene00418	PH02Gene00418	PH02Gene00418.t1	protein_coding	0	9	3	886	34	1	4	375	0	280	3	0	0	0	0	0	3	0	0	0	0	5	194
PH02Gene00419	PH02Gene00419	PH02Gene00419.t1	protein_coding	0	74	94	3309	0	0	0	425	0	2298	94	0	0	0	0	0	2	0	0	0	0	73	587
PH02Gene00420	PH02Gene00420	PH02Gene00420.t1	protein_coding	0	31	15	1820	0	0	13	214	0	1079	15	0	0	0	0	0	11	0	0	0	0	20	525
PH02Gene00421	PH02Gene00421	PH02Gene00421.t1	protein_coding	0	20	2	357	11	1	11	200	0	44	2	0	0	0	0	0	1	0	0	0	0	18	91
PH02Gene00422	PH02Gene00422	PH02Gene00422.t3	protein_coding	2	19	17	850	13	6	38	205	0	38	17	0	0	0	0	0	1	1	1	0	1	11	557
PH02Gene00423	PH02Gene00423	PH02Gene00423.t1	protein_coding	3	9	19	625	18	0	0	157	1	54	19	0	0	0	0	0	4	0	3	0	0	4	400
PH02Gene00424	PH02Gene00424	PH02Gene00424.t1	protein_coding	0	15	13	1180	0	0	0	602	0	21	13	0	0	0	0	0	2	0	0	0	1	13	558
PH02Gene00425	PH02Gene00425	PH02Gene00425.t1	protein_coding	0	11	4	2071	74	2	15	690	0	666	4	0	0	0	0	0	3	0	0	0	0	6	629
PH02Gene00426	PH02Gene00426	PH02Gene00426.t1	protein_coding	4	36	81	1308	0	0	0	396	0	285	81	0	0	0	0	0	3	1	3	0	0	34	629
PH02Gene00427	PH02Gene00427	PH02Gene00427.t1	protein_coding	0	18	31	623	0	0	0	173	0	25	31	0	0	0	0	0	0	0	0	0	0	18	425
PH02Gene00428	PH02Gene00428	PH02Gene00428.t1	protein_coding	1	19	2	740	0	0	0	419	0	60	2	0	0	0	1	0	2	0	0	0	0	17	264
PH02Gene00429	PH02Gene00429	PH02Gene00429.t1	protein_coding	1	32	24	751	7	0	11	336	0	45	24	0	0	0	0	0	7	0	1	0	0	25	359
PH02Gene00430	PH02Gene00430	PH02Gene00430.t1	protein_coding	1	7	27	1025	0	0	0	679	0	26	27	0	0	0	0	0	2	0	1	0	0	7	320
PH02Gene00431	PH02Gene00431	PH02Gene00431.t1	protein_coding	1	2	9	599	0	0	0	104	0	5	9	0	0	0	0	0	0	1	0	0	0	2	490
PH02Gene00432	PH02Gene00432	PH02Gene00432.t1	protein_coding	0	13	16	665	4	2	17	500	0	0	16	0	0	0	0	0	0	0	0	0	0	11	144
PH02Gene00433	PH02Gene00433	PH02Gene00433.t1	protein_coding	0	14	2	844	12	0	3	330	0	104	2	0	0	0	0	0	3	0	0	0	0	11	398
PH02Gene00434	PH02Gene00434	PH02Gene00434.t1	protein_coding	1	10	27	590	0	0	0	70	0	9	27	0	0	0	0	1	0	0	0	0	0	10	512
PH02Gene00435	PH02Gene00435	PH02Gene00435.t1	protein_coding	2	24	38	991	0	0	0	335	0	149	38	0	0	0	0	0	2	1	1	0	0	22	509
PH02Gene00436	PH02Gene00436	PH02Gene00436.t1	protein_coding	0	3	2	825	18	0	3	479	0	5	2	0	0	0	0	0	1	0	0	0	0	2	321
PH02Gene00437	PH02Gene00437	PH02Gene00437.t1	protein_coding	1	15	21	922	14	2	6	463	0	48	21	0	0	0	0	1	6	0	0	0	0	7	398
PH02Gene00438	PH02Gene00438	PH02Gene00438.t1	protein_coding	0	11	19	951	13	0	6	283	0	363	19	0	0	0	0	0	8	0	0	0	0	5	292
PH02Gene00439	PH02Gene00439	PH02Gene00439.t1	protein_coding	0	11	16	2221	5	1	4	358	0	1395	16	0	0	0	0	0	4	0	0	0	0	6	463
PH02Gene00440	PH02Gene00440	PH02Gene00440.t1	protein_coding	0	8	7	608	0	0	7	333	0	80	7	0	0	0	0	0	0	0	0	0	0	8	188
PH02Gene00441	PH02Gene00441	PH02Gene00441.t2	protein_coding	0	27	6	937	18	0	2	371	0	90	6	0	0	0	0	0	5	0	0	0	0	25	458
PH02Gene00442	PH02Gene00442	PH02Gene00442.t1	protein_coding	0	6	3	774	11	1	6	126	0	2	3	0	0	0	0	0	0	0	0	0	0	5	629
PH02Gene00443	PH02Gene00443	PH02Gene00443.t1	protein_coding	0	18	14	914	8	0	0	501	0	126	14	0	0	0	0	0	3	0	0	0	0	16	281
PH02Gene00444	PH02Gene00444	PH02Gene00444.t1	protein_coding	0	18	26	820	19	1	4	467	0	10	26	0	0	0	0	0	2	0	0	0	0	15	322
PH02Gene00445	PH02Gene00445	PH02Gene00445.t1	protein_coding	0	18	21	837	0	0	1	330	0	2	21	0	0	0	0	0	0	0	0	0	0	18	504
PH02Gene00446	PH02Gene00446	PH02Gene00446.t1	protein_coding	1	22	23	972	7	5	26	334	0	31	23	0	0	0	1	0	2	0	0	0	0	16	576
PH02Gene00447	PH02Gene00447	PH02Gene00447.t1	protein_coding	1	14	13	844	0	0	0	509	0	9	13	0	0	0	0	0	2	0	1	0	0	14	326
PH02Gene00448	PH02Gene00448	PH02Gene00448.t1	protein_coding	0	1	9	661	0	0	2	352	0	74	9	0	0	0	0	0	1	0	0	0	0	1	233
PH02Gene00449	PH02Gene00449	PH02Gene00449.t1	protein_coding	2	15	33	963	0	0	0	429	0	109	33	0	0	0	0	1	3	0	0	1	0	14	427
PH02Gene00450	PH02Gene00450	PH02Gene00450.t1	protein_coding	0	10	5	1248	35	0	7	451	0	76	5	0	0	0	0	0	2	0	0	0	0	8	680
PH02Gene00451	PH02Gene00451	PH02Gene00451.t1	protein_coding	1	22	10	1265	13	1	14	584	0	395	10	0	0	0	0	0	2	0	1	0	1	18	261
PH02Gene00452	PH02Gene00452	PH02Gene00452.t1	protein_coding	0	17	7	735	9	2	8	253	0	74	7	0	0	0	0	0	3	0	0	0	0	12	393
PH02Gene00453	PH02Gene00453	PH02Gene00453.t1	protein_coding	3	11	21	1067	0	0	0	268	0	268	21	0	0	0	1	0	4	0	1	1	0	10	533
PH02Gene00454	PH02Gene00454	PH02Gene00454.t2	protein_coding	0	41	21	1519	20	6	37	371	0	432	21	0	0	0	0	0	9	0	0	0	0	27	667
PH02Gene00455	PH02Gene00455	PH02Gene00455.t1	protein_coding	0	6	5	763	21	0	2	374	0	2	5	0	0	0	0	0	0	0	0	0	0	6	364
PH02Gene00456	PH02Gene00456	PH02Gene00456.t1	protein_coding	0	14	2	769	0	2	8	332	0	91	2	0	0	0	0	0	4	0	0	0	0	8	342
PH02Gene00457	PH02Gene00457	PH02Gene00457.t1	protein_coding	0	10	6	925	2	1	4	549	0	121	6	0	0	0	0	0	3	0	0	0	0	6	252
PH02Gene00458	PH02Gene00458	PH02Gene00458.t1	protein_coding	0	13	7	988	21	1	4	406	0	149	7	0	0	0	0	0	3	0	0	0	0	9	410
PH02Gene00459	PH02Gene00459	PH02Gene00459.t2	protein_coding	1	19	19	2530	17	0	7	325	0	1868	19	0	0	0	0	0	4	0	1	0	0	15	317
PH02Gene00460	PH02Gene00460	PH02Gene00460.t1	protein_coding	0	12	8	1070	7	1	12	461	0	47	8	0	0	0	0	0	4	0	0	0	0	7	546
PH02Gene00461	PH02Gene00461	PH02Gene00461.t1	protein_coding	0	2	6	679	0	0	0	329	0	5	6	0	0	0	0	0	1	0	0	0	0	1	346
PH02Gene00462	PH02Gene00462	PH02Gene00462.t1	protein_coding	0	22	30	1107	15	0	7	462	0	186	30	0	0	0	0	0	7	0	0	0	0	15	442
PH02Gene00463	PH02Gene00463	PH02Gene00463.t2	protein_coding	0	9	13	1239	1	0	1	235	0	625	13	0	0	0	0	0	4	0	0	0	0	7	379
PH02Gene00464	PH02Gene00464	PH02Gene00464.t1	protein_coding	0	17	16	1175	0	0	0	481	0	165	16	0	0	0	0	0	2	0	0	0	0	16	530
PH02Gene00465	PH02Gene00465	PH02Gene00465.t1	protein_coding	0	8	14	1118	6	0	0	556	0	27	14	0	0	0	0	0	1	0	0	0	0	7	530
PH02Gene00466	PH02Gene00466	PH02Gene00466.t1	protein_coding	0	29	13	1009	15	0	6	341	0	29	13	0	0	0	0	0	3	0	0	0	0	26	621
PH02Gene00467	PH02Gene00467	PH02Gene00467.t1	protein_coding	0	21	4	972	7	0	3	471	0	109	4	0	0	0	0	0	2	0	0	0	0	20	383
PH02Gene00468	PH02Gene00468	PH02Gene00468.t1	protein_coding	0	17	19	1060	0	2	14	516	0	61	19	0	0	0	0	0	8	0	0	0	0	9	475
PH02Gene00469	PH02Gene00469	PH02Gene00469.t2	protein_coding	4	17	14	734	8	3	12	500	0	41	14	0	0	0	0	0	0	1	3	0	0	14	173
PH02Gene00470	PH02Gene00470	PH02Gene00470.t1	protein_coding	0	13	14	551	0	0	0	236	0	2	14	0	0	0	0	0	0	0	0	0	0	13	313
PH02Gene00471	PH02Gene00471	PH02Gene00471.t1	protein_coding	4	42	57	594	22	1	16	259	0	33	57	0	0	0	0	0	2	0	4	0	0	40	264
PH02Gene00472	PH02Gene00472	PH02Gene00472.t1	protein_coding	0	9	4	592	0	0	0	482	0	20	4	0	0	0	0	0	1	0	0	0	0	8	91
PH02Gene00473	PH02Gene00473	PH02Gene00473.t1	protein_coding	0	12	12	856	16	0	10	326	0	27	12	0	0	0	0	0	0	0	0	0	0	12	477
PH02Gene00474	PH02Gene00474	PH02Gene00474.t1	protein_coding	3	28	57	992	0	0	0	504	0	20	57	0	0	0	1	0	3	0	2	0	0	27	470
PH02Gene00475	PH02Gene00475	PH02Gene00475.t1	protein_coding	0	25	26	1044	21	1	7	91	0	470	26	0	0	0	0	0	0	0	0	0	0	24	455
PH02Gene00476	PH02Gene00476	PH02Gene00476.t1	protein_coding	0	7	7	594	12	0	1	394	0	10	7	0	0	0	0	0	0	0	0	0	0	7	177
PH02Gene00477	PH02Gene00477	PH02Gene00477.t1	protein_coding	1	31	37	727	9	1	6	186	0	56	37	0	0	0	0	0	2	0	1	0	0	28	472
PH02Gene00478	PH02Gene00478	PH02Gene00478.t1	protein_coding	0	14	8	890	18	0	6	456	0	26	8	0	0	0	0	0	2	0	0	0	0	13	385
PH02Gene00479	PH02Gene00479	PH02Gene00479.t1	protein_coding	4	20	29	1023	0	0	0	418	0	188	29	0	0	0	0	1	1	0	3	0	0	19	419
PH02Gene00480	PH02Gene00480	PH02Gene00480.t1	protein_coding	0	17	19	1405	0	0	0	575	0	433	19	0	0	0	0	0	0	0	0	0	0	17	397
PH02Gene00481	PH02Gene00481	PH02Gene00481.t1	protein_coding	0	22	19	1279	0	0	5	137	0	673	19	0	0	0	0	0	5	0	0	0	0	18	468
PH02Gene00482	PH02Gene00482	PH02Gene00482.t1	protein_coding	1	7	6	807	11	0	0	521	0	126	6	0	0	0	1	0	2	0	0	0	0	5	151
PH02Gene00483	PH02Gene00483	PH02Gene00483.t1	protein_coding	1	35	28	1147	32	1	26	433	0	147	28	0	0	0	0	1	2	0	0	0	0	32	512
PH02Gene00484	PH02Gene00484	PH02Gene00484.t1	protein_coding	3	11	23	958	0	0	0	475	0	70	23	0	0	0	1	0	0	1	1	0	0	11	414
PH02Gene00485	PH02Gene00485	PH02Gene00485.t1	protein_coding	0	11	6	1139	9	2	10	483	0	40	6	0	0	0	0	0	1	0	0	0	0	8	598
PH02Gene00486	PH02Gene00486	PH02Gene00486.t1	protein_coding	0	0	0	613	0	0	0	274	0	0	0	0	0	0	0	0	0	0	0	0	0	0	339
PH02Gene00487	PH02Gene00487	PH02Gene00487.t1	protein_coding	0	3	2	969	32	0	0	215	0	383	2	0	0	0	0	0	2	0	0	0	0	1	341
PH02Gene00488	PH02Gene00488	PH02Gene00488.t1	protein_coding	2	50	59	988	63	2	14	508	0	126	59	0	0	0	0	0	4	0	2	0	0	44	281
PH02Gene00489	PH02Gene00489	PH02Gene00489.t1	protein_coding	0	2	4	802	0	0	0	472	0	16	4	0	0	0	0	0	0	0	0	0	0	2	314
PH02Gene00490	PH02Gene00490	PH02Gene00490.t1	protein_coding	0	4	13	937	0	0	0	731	0	36	13	0	0	0	0	0	2	0	0	0	0	3	171
PH02Gene00491	PH02Gene00491	PH02Gene00491.t1	protein_coding	0	7	6	1092	0	0	0	482	0	7	6	0	0	0	0	0	1	0	0	0	0	7	603
PH02Gene00492	PH02Gene00492	PH02Gene00492.t1	protein_coding	0	4	6	880	0	0	0	479	0	3	6	0	0	0	0	0	0	0	0	0	0	4	398
PH02Gene00493	PH02Gene00493	PH02Gene00493.t1	protein_coding	1	23	24	1240	0	10	54	327	0	572	24	0	0	0	0	0	1	0	1	0	0	13	287
PH02Gene00494	PH02Gene00494	PH02Gene00494.t1	protein_coding	1	24	15	1291	12	0	4	506	0	223	15	0	0	0	0	0	0	0	1	0	0	24	546
PH02Gene00495	PH02Gene00495	PH02Gene00495.t1	protein_coding	0	8	8	707	0	0	0	504	0	8	8	0	0	0	0	0	1	0	0	0	0	7	196
PH02Gene00496	PH02Gene00496	PH02Gene00496.t1	protein_coding	0	20	20	687	0	0	0	449	0	39	20	0	0	0	0	0	5	0	0	0	0	15	204
PH02Gene00497	PH02Gene00497	PH02Gene00497.t1	protein_coding	0	4	7	556	0	0	0	188	0	39	7	0	0	0	0	0	2	0	0	0	0	2	331
PH02Gene00498	PH02Gene00498	PH02Gene00498.t1	protein_coding	2	14	18	506	0	0	0	419	0	13	18	0	0	0	0	0	2	0	2	0	0	13	75
PH02Gene00499	PH02Gene00499	PH02Gene00499.t1	protein_coding	3	32	40	580	37	0	2	156	1	69	40	0	0	0	0	0	0	0	3	0	0	31	316
PH02Gene00500	PH02Gene00500	PH02Gene00500.t1	protein_coding	0	13	13	560	0	0	0	141	0	60	13	0	0	0	0	0	2	0	0	0	0	12	360
PH02Gene00501	PH02Gene00501	PH02Gene00501.t1	protein_coding	1	5	16	502	0	0	0	115	0	78	16	0	0	0	0	0	0	0	1	0	0	5	309
PH02Gene00502	PH02Gene00502	PH02Gene00502.t1	protein_coding	0	12	9	1010	14	1	8	361	0	81	9	0	0	0	0	0	2	0	0	0	0	9	548
PH02Gene00503	PH02Gene00503	PH02Gene00503.t1	protein_coding	0	12	7	1220	13	0	4	433	0	231	7	0	0	0	0	0	3	0	0	0	0	9	542
PH02Gene00504	PH02Gene00504	PH02Gene00504.t1	protein_coding	3	48	72	588	22	2	16	367	0	48	72	0	0	0	0	0	1	0	3	0	0	45	135
PH02Gene00505	PH02Gene00505	PH02Gene00505.t1	protein_coding	8	59	82	1170	40	1	10	598	0	78	82	0	0	0	0	0	1	0	8	0	0	57	445
PH02Gene00506	PH02Gene00506	PH02Gene00506.t1	protein_coding	0	9	4	975	20	2	5	697	0	45	4	0	0	0	0	0	1	0	0	0	0	6	209
PH02Gene00507	PH02Gene00507	PH02Gene00507.t1	protein_coding	1	7	12	673	0	0	0	434	0	58	12	0	0	0	0	0	4	0	1	0	0	5	183
PH02Gene00508	PH02Gene00508	PH02Gene00508.t1	protein_coding	3	12	23	996	0	0	0	638	0	27	23	0	0	0	0	0	2	1	2	0	0	11	332
PH02Gene00509	PH02Gene00509	PH02Gene00509.t1	protein_coding	0	99	106	535	0	0	0	266	0	6	106	0	0	0	0	0	3	0	0	0	0	98	264
PH02Gene00510	PH02Gene00510	PH02Gene00510.t1	protein_coding	1	13	14	477	0	0	0	84	0	10	14	0	0	0	0	0	1	0	1	0	0	12	384
PH02Gene00511	PH02Gene00511	PH02Gene00511.t1	protein_coding	0	11	12	1087	16	0	6	545	0	12	12	0	0	0	0	0	1	0	0	0	0	10	509
PH02Gene00512	PH02Gene00512	PH02Gene00512.t1	protein_coding	19	143	241	1320	0	0	0	378	1	785	241	0	0	0	3	1	50	1	11	3	0	114	189
PH02Gene00513	PH02Gene00513	PH02Gene00513.t1	protein_coding	0	23	35	1715	12	2	35	527	0	698	35	0	0	0	0	0	2	0	0	0	0	19	445
PH02Gene00514	PH02Gene00514	PH02Gene00514.t1	protein_coding	1	9	1	1183	48	1	6	347	0	45	1	0	0	0	1	0	3	0	0	0	0	5	741
PH02Gene00515	PH02Gene00515	PH02Gene00515.t2	protein_coding	0	23	24	1473	25	3	18	437	0	779	24	0	0	0	0	0	1	0	0	0	0	20	214
PH02Gene00516	PH02Gene00516	PH02Gene00516.t1	protein_coding	0	5	4	552	19	0	6	200	0	0	4	0	0	0	0	0	0	0	0	0	0	5	327
PH02Gene00517	PH02Gene00517	PH02Gene00517.t2	protein_coding	0	20	7	909	37	0	7	339	0	67	7	0	0	0	0	0	8	0	0	0	0	13	466
PH02Gene00518	PH02Gene00518	PH02Gene00518.t1	protein_coding	0	17	28	513	5	0	6	121	0	25	28	0	0	0	0	0	1	0	0	0	0	16	357
PH02Gene00519	PH02Gene00519	PH02Gene00519.t1	protein_coding	0	31	16	582	0	0	0	238	0	20	16	0	0	0	0	0	3	0	0	0	0	31	324
PH02Gene00520	PH02Gene00520	PH02Gene00520.t1	protein_coding	0	3	4	469	0	0	0	198	0	3	4	0	0	0	0	0	0	0	0	0	0	3	268
PH02Gene00521	PH02Gene00521	PH02Gene00521.t1	protein_coding	0	9	1	482	0	0	0	139	0	4	1	0	0	0	0	0	2	0	0	0	0	8	340
PH02Gene00522	PH02Gene00522	PH02Gene00522.t2	protein_coding	0	28	33	1366	1	0	6	373	0	651	33	0	0	0	0	0	4	0	0	0	0	25	338
PH02Gene00523	PH02Gene00523	PH02Gene00523.t2	protein_coding	0	17	5	551	34	1	7	103	0	60	5	0	0	0	0	0	0	0	0	0	0	16	347
PH02Gene00524	PH02Gene00524	PH02Gene00524.t1	protein_coding	2	28	114	615	0	0	0	272	0	237	114	0	0	0	0	1	7	0	1	0	0	23	112
PH02Gene00525	PH02Gene00525	PH02Gene00525.t1	protein_coding	0	24	16	968	12	1	6	341	0	177	16	0	0	0	0	0	9	0	0	0	0	14	440
PH02Gene00526	PH02Gene00526	PH02Gene00526.t1	protein_coding	2	9	7	909	0	0	0	376	0	98	7	0	0	0	1	0	4	0	1	0	0	7	438
PH02Gene00527	PH02Gene00527	PH02Gene00527.t1	protein_coding	1	19	22	766	5	1	9	419	0	11	22	0	0	0	0	0	1	0	1	0	0	18	322
PH02Gene00528	PH02Gene00528	PH02Gene00528.t1	protein_coding	0	11	9	380	0	0	0	184	0	1	9	0	0	0	0	0	1	0	0	0	0	11	195
PH02Gene00529	PH02Gene00529	PH02Gene00529.t1	protein_coding	0	25	38	1158	41	2	12	526	0	316	38	0	0	0	0	0	1	0	0	0	0	22	264
PH02Gene00530	PH02Gene00530	PH02Gene00530.t1	protein_coding	1	21	20	1151	0	0	0	469	0	78	20	0	0	0	0	0	3	0	0	1	0	20	605
PH02Gene00531	PH02Gene00531	PH02Gene00531.t1	protein_coding	0	39	37	1343	29	2	13	653	0	79	37	0	0	0	0	0	2	0	0	0	0	35	571
PH02Gene00532	PH02Gene00532	PH02Gene00532.t1	protein_coding	0	8	8	862	0	0	0	404	0	50	8	0	0	0	0	0	2	0	0	0	0	6	410
PH02Gene00533	PH02Gene00533	PH02Gene00533.t1	protein_coding	1	7	9	806	0	0	0	281	0	32	9	0	0	0	0	1	1	0	0	0	0	6	495
PH02Gene00534	PH02Gene00534	PH02Gene00534.t1	protein_coding	5	10	22	1485	19	0	0	446	0	648	22	0	0	0	3	0	6	1	1	0	1	6	378
PH02Gene00535	PH02Gene00535	PH02Gene00535.t1	protein_coding	6	10	42	856	0	0	0	289	0	127	42	0	0	0	1	2	2	2	1	0	0	10	443
PH02Gene00536	PH02Gene00536	PH02Gene00536.t1	protein_coding	2	31	19	1672	0	10	49	757	0	479	19	0	0	0	0	2	5	0	0	0	0	16	394
PH02Gene00537	PH02Gene00537	PH02Gene00537.t1	protein_coding	1	51	40	3487	42	1	11	659	0	2278	40	0	0	0	0	0	15	0	1	0	0	38	509
PH02Gene00538	PH02Gene00538	PH02Gene00538.t1	protein_coding	2	22	28	1144	0	0	0	412	0	181	28	0	0	0	1	1	3	0	0	0	0	20	555
PH02Gene00539	PH02Gene00539	PH02Gene00539.t1	protein_coding	0	15	15	1267	0	0	0	434	0	211	15	0	0	0	0	0	2	0	0	0	0	14	623
PH02Gene00540	PH02Gene00540	PH02Gene00540.t1	protein_coding	7	30	37	1491	0	0	0	422	0	246	37	0	0	0	1	2	17	0	4	0	1	18	837
PH02Gene00541	PH02Gene00541	PH02Gene00541.t1	protein_coding	2	20	20	1075	59	1	10	347	0	79	20	0	0	0	0	1	3	0	1	0	0	16	582
PH02Gene00542	PH02Gene00542	PH02Gene00542.t1	protein_coding	0	9	3	619	0	0	0	141	0	59	3	0	0	0	0	0	5	0	0	0	0	5	423
PH02Gene00543	PH02Gene00543	PH02Gene00543.t1	protein_coding	0	41	25	1117	22	2	11	377	0	418	25	0	0	0	0	0	13	0	0	0	0	26	301
PH02Gene00544	PH02Gene00544	PH02Gene00544.t2	protein_coding	1	13	11	1070	52	0	1	383	0	22	11	0	0	0	0	0	0	0	1	0	0	13	612
PH02Gene00545	PH02Gene00545	PH02Gene00545.t1	protein_coding	2	54	73	928	45	3	20	516	0	0	73	0	0	0	0	0	0	0	2	0	0	51	347
PH02Gene00546	PH02Gene00546	PH02Gene00546.t1	protein_coding	2	5	13	613	0	0	0	315	0	33	13	0	0	0	0	0	2	0	1	1	0	4	266
PH02Gene00547	PH02Gene00547	PH02Gene00547.t1	protein_coding	3	24	37	878	0	0	0	293	0	59	37	0	0	0	0	0	4	0	3	0	0	21	529
PH02Gene00548	PH02Gene00548	PH02Gene00548.t1	protein_coding	1	19	24	1015	0	0	3	434	0	18	24	0	0	0	1	0	2	0	0	0	0	17	563
PH02Gene00549	PH02Gene00549	PH02Gene00549.t1	protein_coding	7	35	57	1417	0	0	0	648	0	90	57	0	0	0	2	1	10	0	3	1	0	26	691
PH02Gene00550	PH02Gene00550	PH02Gene00550.t1	protein_coding	7	24	60	1220	0	0	0	446	0	91	60	0	0	0	0	1	7	0	6	0	0	19	689
PH02Gene00551	PH02Gene00551	PH02Gene00551.t1	protein_coding	9	30	42	1274	0	0	0	504	0	314	42	0	0	0	0	1	4	1	6	1	0	27	460
PH02Gene00552	PH02Gene00552	PH02Gene00552.t1	protein_coding	0	17	14	950	20	1	9	387	0	154	14	0	0	0	0	0	0	0	0	0	0	16	380
PH02Gene00553	PH02Gene00553	PH02Gene00553.t1	protein_coding	1	49	44	1144	0	0	0	358	0	196	44	0	0	0	0	0	12	1	0	0	0	37	602
PH02Gene00554	PH02Gene00554	PH02Gene00554.t1	protein_coding	3	30	42	1055	0	0	0	209	1	274	42	0	0	0	2	0	10	0	1	0	0	21	582
PH02Gene00555	PH02Gene00555	PH02Gene00555.t1	protein_coding	0	10	15	623	5	2	17	187	0	114	15	0	0	0	0	0	2	0	0	0	0	7	301
PH02Gene00556	PH02Gene00556	PH02Gene00556.t1	protein_coding	0	3	3	653	0	0	0	168	0	2	3	0	0	0	0	0	1	0	0	0	0	3	483
PH02Gene00557	PH02Gene00557	PH02Gene00557.t1	protein_coding	0	15	22	1248	12	2	6	528	0	433	22	0	0	0	0	0	2	0	0	0	0	11	271
PH02Gene00558	PH02Gene00558	PH02Gene00558.t1	protein_coding	0	14	20	785	0	0	0	397	0	39	20	0	0	0	0	0	2	0	0	0	0	12	351
PH02Gene00559	PH02Gene00559	PH02Gene00559.t1	protein_coding	0	15	32	660	0	0	0	213	0	53	32	0	0	0	0	0	1	0	0	0	0	14	395
PH02Gene00560	PH02Gene00560	PH02Gene00560.t1	protein_coding	0	23	47	1429	15	1	4	387	0	679	47	0	0	0	0	0	3	0	0	0	0	19	347
PH02Gene00561	PH02Gene00561	PH02Gene00561.t1	protein_coding	0	10	1	2216	18	1	6	465	0	1171	1	0	0	0	0	0	0	0	0	0	0	9	556
PH02Gene00562	PH02Gene00562	PH02Gene00562.t1	protein_coding	0	14	8	843	15	0	5	321	0	62	8	0	0	0	0	0	1	0	0	0	0	13	441
PH02Gene00563	PH02Gene00563	PH02Gene00563.t2	protein_coding	0	28	28	691	20	1	5	214	0	14	28	0	0	0	0	0	2	0	0	0	0	25	440
PH02Gene00564	PH02Gene00564	PH02Gene00564.t1	protein_coding	2	4	13	614	0	0	0	159	0	9	13	0	0	0	0	0	0	1	1	0	0	4	446
PH02Gene00565	PH02Gene00565	PH02Gene00565.t1	protein_coding	0	5	10	586	15	1	5	136	0	4	10	0	0	0	0	0	0	0	0	0	0	4	426
PH02Gene00566	PH02Gene00566	PH02Gene00566.t1	protein_coding	3	36	33	1966	0	0	0	343	0	1233	33	0	0	0	1	2	14	0	0	0	0	24	405
PH02Gene00567	PH02Gene00567	PH02Gene00567.t1	protein_coding	0	10	7	769	8	0	1	518	0	123	7	0	0	0	0	0	1	0	0	0	0	9	120
PH02Gene00568	PH02Gene00568	PH02Gene00568.t1	protein_coding	1	9	13	1009	0	0	0	572	0	184	13	0	0	0	0	1	4	0	0	0	0	5	258
PH02Gene00569	PH02Gene00569	PH02Gene00569.t1	protein_coding	0	29	30	1354	25	0	8	567	0	109	30	0	0	0	0	0	4	0	0	0	0	25	649
PH02Gene00570	PH02Gene00570	PH02Gene00570.t1	protein_coding	0	7	13	742	19	0	4	308	0	9	13	0	0	0	0	0	1	0	0	0	0	6	403
PH02Gene00571	PH02Gene00571	PH02Gene00571.t1	protein_coding	4	49	66	1127	19	1	6	326	0	172	66	0	0	0	0	0	10	0	4	0	0	39	612
PH02Gene00572	PH02Gene00572	PH02Gene00572.t1	protein_coding	0	28	8	1059	0	2	13	347	0	41	8	0	0	0	0	0	1	0	0	0	0	26	658
PH02Gene00573	PH02Gene00573	PH02Gene00573.t1	protein_coding	0	13	4	909	0	0	0	320	0	59	4	0	0	0	0	0	4	0	0	0	0	9	534
PH02Gene00574	PH02Gene00574	PH02Gene00574.t1	protein_coding	1	18	13	1130	0	0	0	437	0	39	13	0	0	0	0	0	6	0	0	1	0	13	659
PH02Gene00575	PH02Gene00575	PH02Gene00575.t1	protein_coding	0	23	12	1115	8	0	14	546	0	47	12	0	0	0	0	0	2	0	0	0	0	21	502
PH02Gene00576	PH02Gene00576	PH02Gene00576.t1	protein_coding	0	12	8	705	8	1	11	290	0	88	8	0	0	0	0	0	3	0	0	0	0	8	311
PH02Gene00577	PH02Gene00577	PH02Gene00577.t1	protein_coding	6	4	16	1259	0	0	0	499	0	311	16	0	0	0	2	2	2	0	2	0	0	2	455
PH02Gene00578	PH02Gene00578	PH02Gene00578.t1	protein_coding	4	20	21	1467	0	6	27	249	0	736	21	0	0	0	4	0	6	0	0	0	0	8	465
PH02Gene00579	PH02Gene00579	PH02Gene00579.t1	protein_coding	2	8	11	888	0	0	0	483	0	34	11	0	0	0	2	0	2	0	0	0	0	8	373
PH02Gene00580	PH02Gene00580	PH02Gene00580.t1	protein_coding	0	7	1	947	0	0	0	481	0	3	1	0	0	0	0	0	0	0	0	0	0	7	463
PH02Gene00581	PH02Gene00581	PH02Gene00581.t1	protein_coding	3	6	15	2246	0	0	0	305	0	1489	15	0	0	0	0	0	2	0	3	0	0	4	454
PH02Gene00582	PH02Gene00582	PH02Gene00582.t1	protein_coding	0	7	20	1936	5	0	18	434	0	1310	20	0	0	0	0	0	3	0	0	0	0	5	170
PH02Gene00583	PH02Gene00583	PH02Gene00583.t1	protein_coding	1	12	19	918	0	0	0	482	0	5	19	0	0	0	0	0	1	0	1	0	0	11	432
PH02Gene00584	PH02Gene00584	PH02Gene00584.t1	protein_coding	1	57	23	3607	4	28	128	191	0	2837	23	0	0	0	0	0	7	0	1	0	0	26	450
PH02Gene00585	PH02Gene00585	PH02Gene00585.t1	protein_coding	0	16	10	695	0	0	0	425	0	5	10	0	0	0	0	0	2	0	0	0	0	15	266
PH02Gene00586	PH02Gene00586	PH02Gene00586.t1	protein_coding	0	11	7	538	0	2	9	296	0	5	7	0	0	0	0	0	0	0	0	0	0	9	228
PH02Gene00587	PH02Gene00587	PH02Gene00587.t1	protein_coding	0	13	11	993	6	0	2	416	0	12	11	0	0	0	0	0	1	0	0	0	0	12	558
PH02Gene00588	PH02Gene00588	PH02Gene00588.t1	protein_coding	0	31	29	1332	16	1	18	511	0	0	29	0	0	0	0	0	0	0	0	0	0	30	787
PH02Gene00589	PH02Gene00589	PH02Gene00589.t1	protein_coding	1	14	11	475	0	0	0	420	0	4	11	0	0	0	1	0	1	0	0	0	0	14	52
PH02Gene00590	PH02Gene00590	PH02Gene00590.t1	protein_coding	0	10	10	982	24	0	4	520	1	4	10	0	0	0	0	0	1	0	0	0	0	8	431
PH02Gene00591	PH02Gene00591	PH02Gene00591.t1	protein_coding	0	13	18	567	1	0	0	299	0	66	18	0	0	0	0	0	0	0	0	0	0	13	201
PH02Gene00592	PH02Gene00592	PH02Gene00592.t1	protein_coding	2	16	18	570	0	0	0	451	0	3	18	0	0	0	0	0	2	0	2	0	0	15	117
PH02Gene00593	PH02Gene00593	PH02Gene00593.t1	protein_coding	1	36	45	674	0	0	0	330	0	17	45	0	0	0	0	0	4	0	1	0	0	33	330
PH02Gene00594	PH02Gene00594	PH02Gene00594.t1	protein_coding	0	43	21	1002	27	0	5	417	0	0	21	0	0	0	0	0	0	0	0	0	0	43	553
PH02Gene00595	PH02Gene00595	PH02Gene00595.t1	protein_coding	0	8	6	705	22	0	12	191	0	82	6	0	0	0	0	0	2	0	0	0	0	6	400
PH02Gene00596	PH02Gene00596	PH02Gene00596.t1	protein_coding	0	22	20	1288	11	4	10	487	0	361	20	0	0	0	0	0	0	0	0	0	0	18	419
PH02Gene00597	PH02Gene00597	PH02Gene00597.t1	protein_coding	6	10	39	857	21	0	0	321	0	32	39	0	0	0	0	2	2	0	3	1	0	9	485
PH02Gene00598	PH02Gene00598	PH02Gene00598.t1	protein_coding	0	3	4	685	0	0	0	255	0	5	4	0	0	0	0	0	0	0	0	0	0	3	425
PH02Gene00599	PH02Gene00599	PH02Gene00599.t1	protein_coding	0	13	9	865	8	2	7	388	0	134	9	0	0	0	0	0	2	0	0	0	0	9	330
PH02Gene00600	PH02Gene00600	PH02Gene00600.t1	protein_coding	0	17	19	561	0	0	0	236	0	21	19	0	0	0	0	0	0	0	0	0	0	17	304
PH02Gene00601	PH02Gene00601	PH02Gene00601.t1	protein_coding	0	7	5	915	19	0	5	347	0	55	5	0	0	0	0	0	2	0	0	0	0	5	491
PH02Gene00602	PH02Gene00602	PH02Gene00602.t1	protein_coding	1	12	19	724	0	0	0	232	0	59	19	0	0	0	0	0	1	0	1	0	0	11	434
PH02Gene00603	PH02Gene00603	PH02Gene00603.t1	protein_coding	0	17	26	1406	48	0	6	519	0	25	26	0	0	0	0	0	0	0	0	0	0	17	808
PH02Gene00604	PH02Gene00604	PH02Gene00604.t1	protein_coding	0	3	2	623	17	1	8	302	0	1	2	0	0	0	0	0	0	0	0	0	0	2	295
PH02Gene00605	PH02Gene00605	PH02Gene00605.t1	protein_coding	0	6	6	899	14	0	4	653	0	27	6	0	0	0	0	0	0	0	0	0	0	6	201
PH02Gene00606	PH02Gene00606	PH02Gene00606.t1	protein_coding	0	13	23	635	0	0	0	406	0	1	23	0	0	0	0	0	0	0	0	0	0	13	228
PH02Gene00607	PH02Gene00607	PH02Gene00607.t1	protein_coding	0	7	6	603	0	0	0	233	0	1	6	0	0	0	0	0	1	0	0	0	0	7	369
PH02Gene00608	PH02Gene00608	PH02Gene00608.t1	protein_coding	11	61	85	1234	0	0	0	528	0	485	85	0	0	0	1	2	20	0	6	2	0	47	238
PH02Gene00609	PH02Gene00609	PH02Gene00609.t1	protein_coding	2	25	18	1339	19	2	13	395	0	455	18	0	0	0	1	1	6	0	0	0	0	18	462
PH02Gene00610	PH02Gene00610	PH02Gene00610.t1	protein_coding	0	1	4	738	0	0	0	472	0	1	4	0	0	0	0	0	0	0	0	0	0	1	265
PH02Gene00611	PH02Gene00611	PH02Gene00611.t1	protein_coding	4	18	23	866	0	0	0	326	0	51	23	0	0	0	0	0	3	0	3	1	0	16	491
PH02Gene00612	PH02Gene00612	PH02Gene00612.t1	protein_coding	0	16	6	927	8	0	11	385	0	1	6	0	0	0	0	0	0	0	0	0	0	16	522
PH02Gene00613	PH02Gene00613	PH02Gene00613.t1	protein_coding	0	19	7	535	11	1	24	462	0	0	7	0	0	0	0	0	1	0	0	0	0	17	38
PH02Gene00614	PH02Gene00614	PH02Gene00614.t1	protein_coding	1	10	11	1025	18	1	2	582	0	217	11	0	0	0	0	0	7	0	1	0	0	6	209
PH02Gene00615	PH02Gene00615	PH02Gene00615.t1	protein_coding	0	5	3	469	3	0	3	257	0	0	3	0	0	0	0	0	0	0	0	0	0	5	206
PH02Gene00616	PH02Gene00616	PH02Gene00616.t1	protein_coding	0	4	10	861	0	0	0	526	0	7	10	0	0	0	0	0	0	0	0	0	0	4	328
PH02Gene00617	PH02Gene00617	PH02Gene00617.t1	protein_coding	0	4	6	985	0	0	7	489	0	14	6	0	0	0	0	0	1	0	0	0	0	3	476
PH02Gene00618	PH02Gene00618	PH02Gene00618.t1	protein_coding	0	7	5	1116	0	0	8	554	0	7	5	0	0	0	0	0	0	0	0	0	0	7	547
PH02Gene00619	PH02Gene00619	PH02Gene00619.t1	protein_coding	0	7	16	751	0	0	0	593	0	20	16	0	0	0	0	0	1	0	0	0	0	6	139
PH02Gene00620	PH02Gene00620	PH02Gene00620.t1	protein_coding	0	13	17	600	6	0	2	239	0	4	17	0	0	0	0	0	0	0	0	0	0	13	349
PH02Gene00621	PH02Gene00621	PH02Gene00621.t1	protein_coding	0	5	0	622	16	3	8	230	0	84	0	0	0	0	0	0	0	0	0	0	1	1	284
PH02Gene00622	PH02Gene00622	PH02Gene00622.t1	protein_coding	0	6	4	623	0	0	0	224	0	7	4	0	0	0	0	0	0	0	0	0	0	6	392
PH02Gene00623	PH02Gene00623	PH02Gene00623.t1	protein_coding	0	24	20	1008	13	5	16	342	0	0	20	0	0	0	0	0	0	0	0	0	0	19	637
PH02Gene00624	PH02Gene00624	PH02Gene00624.t1	protein_coding	0	5	5	1000	17	0	3	523	0	60	5	0	0	0	0	0	0	0	0	0	0	5	397
PH02Gene00625	PH02Gene00625	PH02Gene00625.t1	protein_coding	0	4	8	826	0	0	0	170	0	50	8	0	0	0	0	0	0	0	0	0	0	4	606
PH02Gene00626	PH02Gene00626	PH02Gene00626.t1	protein_coding	1	9	27	801	0	0	0	530	0	89	27	0	0	0	0	0	0	0	1	0	0	9	182
PH02Gene00627	PH02Gene00627	PH02Gene00627.t1	protein_coding	0	5	3	995	11	0	1	243	0	7	3	0	0	0	0	0	1	0	0	0	0	4	734
PH02Gene00628	PH02Gene00628	PH02Gene00628.t1	protein_coding	0	14	25	1028	4	0	8	591	0	23	25	0	0	0	0	0	1	0	0	0	0	13	403
PH02Gene00629	PH02Gene00629	PH02Gene00629.t1	protein_coding	0	13	16	1034	0	0	0	536	0	41	16	0	0	0	0	0	3	0	0	0	0	11	459
PH02Gene00630	PH02Gene00630	PH02Gene00630.t1	protein_coding	4	36	41	1355	0	0	0	611	0	13	41	0	0	0	1	0	8	2	1	0	1	31	736
PH02Gene00631	PH02Gene00631	PH02Gene00631.t1	protein_coding	2	18	36	870	0	0	0	607	0	22	36	0	0	0	0	0	1	2	0	0	0	17	242
PH02Gene00632	PH02Gene00632	PH02Gene00632.t1	protein_coding	0	19	6	847	2	2	32	190	0	95	6	0	0	0	0	0	3	0	0	0	0	14	531
PH02Gene00633	PH02Gene00633	PH02Gene00633.t1	protein_coding	0	28	37	320	26	0	4	123	0	0	37	0	0	0	0	0	0	0	0	0	0	28	167
PH02Gene00634	PH02Gene00634	PH02Gene00634.t1	protein_coding	0	24	19	438	7	6	27	201	0	69	19	0	0	0	0	0	4	0	0	0	0	16	135
PH02Gene00635	PH02Gene00635	PH02Gene00635.t1	protein_coding	1	9	19	536	15	1	10	168	0	81	19	0	0	0	0	0	3	0	0	1	1	7	262
PH02Gene00636	PH02Gene00636	PH02Gene00636.t1	protein_coding	0	8	20	862	0	0	0	651	0	6	20	0	0	0	0	0	1	0	0	0	0	7	206
PH02Gene00637	PH02Gene00637	PH02Gene00637.t1	protein_coding	0	24	12	756	11	0	5	216	0	150	12	0	0	0	0	0	4	0	0	0	0	21	377
PH02Gene00638	PH02Gene00638	PH02Gene00638.t1	protein_coding	1	38	38	1321	24	6	29	523	0	214	38	0	0	0	0	0	1	0	1	0	0	31	532
PH02Gene00639	PH02Gene00639	PH02Gene00639.t1	protein_coding	0	28	20	1159	9	1	9	478	0	430	20	0	0	0	0	0	7	0	0	0	0	21	239
PH02Gene00640	PH02Gene00640	PH02Gene00640.t2	protein_coding	0	5	8	629	19	0	4	137	0	61	8	0	0	0	0	0	0	0	0	0	0	5	408
PH02Gene00641	PH02Gene00641	PH02Gene00641.t1	protein_coding	1	30	38	1146	16	0	4	371	0	140	38	0	0	0	0	0	6	0	1	0	0	26	619
PH02Gene00642	PH02Gene00642	PH02Gene00642.t1	protein_coding	0	13	19	1654	13	1	14	565	0	438	19	0	0	0	0	0	5	0	0	0	0	7	628
PH02Gene00643	PH02Gene00643	PH02Gene00643.t1	protein_coding	4	26	55	951	0	0	0	369	0	23	55	0	0	0	0	0	5	0	4	0	0	23	562
PH02Gene00644	PH02Gene00644	PH02Gene00644.t1	protein_coding	0	4	7	616	0	0	0	280	0	13	7	0	0	0	0	0	1	0	0	0	0	3	324
PH02Gene00645	PH02Gene00645	PH02Gene00645.t1	protein_coding	0	2	3	522	16	0	2	30	0	1	3	0	0	0	0	0	0	0	0	0	0	2	473
PH02Gene00646	PH02Gene00646	PH02Gene00646.t1	protein_coding	1	39	54	1501	0	0	0	590	0	417	54	0	0	0	0	0	5	0	1	0	0	35	498
PH02Gene00647	PH02Gene00647	PH02Gene00647.t1	protein_coding	2	1	7	1117	0	0	0	667	0	33	7	0	0	0	1	0	2	0	0	1	0	1	418
PH02Gene00648	PH02Gene00648	PH02Gene00648.t1	protein_coding	2	7	23	645	0	0	0	208	0	48	23	0	0	0	0	0	2	0	1	1	0	6	390
PH02Gene00649	PH02Gene00649	PH02Gene00649.t1	protein_coding	0	17	11	660	13	0	2	419	0	0	11	0	0	0	0	0	0	0	0	0	0	17	226
PH02Gene00650	PH02Gene00650	PH02Gene00650.t1	protein_coding	2	26	48	1124	0	0	0	378	0	55	48	0	0	0	0	0	2	0	0	2	0	26	691
PH02Gene00651	PH02Gene00651	PH02Gene00651.t1	protein_coding	0	24	21	820	29	1	2	382	0	2	21	0	0	0	0	0	1	0	0	0	0	23	405
PH02Gene00652	PH02Gene00652	PH02Gene00652.t1	protein_coding	7	31	75	1127	0	0	0	480	0	60	75	0	0	0	2	0	6	1	4	0	0	29	591
PH02Gene00653	PH02Gene00653	PH02Gene00653.t1	protein_coding	0	3	7	990	0	0	0	482	0	45	7	0	0	0	0	0	0	0	0	0	0	3	463
PH02Gene00654	PH02Gene00654	PH02Gene00654.t1	protein_coding	0	40	41	1442	0	0	0	569	0	209	41	0	0	0	0	0	7	0	0	0	0	34	670
PH02Gene00655	PH02Gene00655	PH02Gene00655.t1	protein_coding	0	20	28	1056	0	0	3	707	0	35	28	0	0	0	0	0	1	0	0	0	0	19	312
PH02Gene00656	PH02Gene00656	PH02Gene00656.t1	protein_coding	6	31	40	1003	0	0	0	478	0	154	40	0	0	0	0	1	6	0	4	1	0	26	377
PH02Gene00657	PH02Gene00657	PH02Gene00657.t1	protein_coding	0	38	29	1544	8	1	2	429	0	605	29	0	0	0	0	0	3	0	0	0	0	34	503
PH02Gene00658	PH02Gene00658	PH02Gene00658.t1	protein_coding	0	13	14	551	4	1	4	230	0	25	14	0	0	0	0	0	5	0	0	0	0	9	291
PH02Gene00659	PH02Gene00659	PH02Gene00659.t1	protein_coding	1	13	15	1069	0	0	0	663	0	21	15	0	0	0	0	0	5	0	1	0	0	9	389
PH02Gene00660	PH02Gene00660	PH02Gene00660.t1	protein_coding	0	13	6	1095	19	2	12	408	0	345	6	0	0	0	0	0	1	0	0	0	0	10	311
PH02Gene00661	PH02Gene00661	PH02Gene00661.t1	protein_coding	0	2	3	474	5	0	1	151	0	6	3	0	0	0	0	0	1	0	0	0	0	1	312
PH02Gene00662	PH02Gene00662	PH02Gene00662.t1	protein_coding	0	15	0	416	8	4	15	209	0	0	0	0	0	0	0	0	0	0	0	0	0	11	184
PH02Gene00663	PH02Gene00663	PH02Gene00663.t1	protein_coding	1	14	18	1032	55	0	0	611	0	86	18	0	0	0	0	0	5	1	0	0	0	9	285
PH02Gene00664	PH02Gene00664	PH02Gene00664.t1	protein_coding	4	45	58	996	0	0	0	370	0	95	58	0	0	0	0	0	5	0	4	0	0	43	533
PH02Gene00665	PH02Gene00665	PH02Gene00665.t1	protein_coding	0	11	23	989	8	2	17	318	0	0	23	0	0	0	0	0	1	0	0	0	0	8	646
PH02Gene00666	PH02Gene00666	PH02Gene00666.t1	protein_coding	0	18	11	593	20	0	18	273	0	88	11	0	0	0	0	0	2	0	0	0	0	17	195
PH02Gene00667	PH02Gene00667	PH02Gene00667.t1	protein_coding	0	6	5	419	17	0	6	217	0	12	5	0	0	0	0	0	1	0	0	0	0	5	168
PH02Gene00668	PH02Gene00668	PH02Gene00668.t1	protein_coding	1	28	6	4157	29	2	14	344	0	3295	6	0	0	0	0	1	9	0	0	0	0	18	483
PH02Gene00669	PH02Gene00669	PH02Gene00669.t1	protein_coding	3	17	13	1474	5	2	21	290	0	403	13	0	0	0	0	2	7	0	1	0	0	12	760
PH02Gene00670	PH02Gene00670	PH02Gene00670.t1	protein_coding	2	6	25	1328	0	0	0	512	0	66	25	0	0	0	0	0	2	0	2	0	0	6	750
PH02Gene00671	PH02Gene00671	PH02Gene00671.t1	protein_coding	6	18	27	726	13	1	14	411	0	136	27	0	0	0	2	2	4	0	2	0	0	15	158
PH02Gene00672	PH02Gene00672	PH02Gene00672.t1	protein_coding	0	8	14	841	0	0	0	289	0	192	14	0	0	0	0	0	6	0	0	0	0	5	363
PH02Gene00673	PH02Gene00673	PH02Gene00673.t1	protein_coding	0	15	18	1326	40	3	21	614	0	68	18	0	0	0	0	0	1	0	0	0	0	11	584
PH02Gene00674	PH02Gene00674	PH02Gene00674.t1	protein_coding	1	11	13	1170	0	0	0	195	0	605	13	0	0	0	0	0	3	1	0	0	0	8	373
PH02Gene00675	PH02Gene00675	PH02Gene00675.t1	protein_coding	0	13	13	1269	13	1	4	331	0	478	13	0	0	0	0	0	4	0	0	0	0	8	447
PH02Gene00676	PH02Gene00676	PH02Gene00676.t1	protein_coding	0	38	28	739	20	0	10	241	0	5	28	0	0	0	0	0	1	0	0	0	0	38	463
PH02Gene00677	PH02Gene00677	PH02Gene00677.t1	protein_coding	0	28	27	950	0	0	0	330	0	18	27	0	0	0	0	0	0	0	0	0	0	28	602
PH02Gene00678	PH02Gene00678	PH02Gene00678.t1	protein_coding	0	5	7	1188	0	0	0	350	0	35	7	0	0	0	0	0	1	0	0	0	0	4	804
PH02Gene00679	PH02Gene00679	PH02Gene00679.t1	protein_coding	1	26	21	1309	65	0	0	366	0	444	21	0	0	0	0	0	5	0	1	0	0	22	437
PH02Gene00680	PH02Gene00680	PH02Gene00680.t1	protein_coding	0	22	12	1118	0	0	6	684	0	157	12	0	0	0	0	0	5	0	0	0	0	17	276
PH02Gene00681	PH02Gene00681	PH02Gene00681.t1	protein_coding	0	5	10	949	21	0	0	232	0	689	10	0	0	0	0	0	1	0	0	0	0	4	8
PH02Gene00682	PH02Gene00682	PH02Gene00682.t1	protein_coding	0	34	24	2172	2	1	7	416	0	1245	24	0	0	0	0	0	9	0	0	0	0	25	510
PH02Gene00683	PH02Gene00683	PH02Gene00683.t1	protein_coding	0	5	5	704	1	0	0	248	0	128	5	0	0	0	0	0	1	0	0	0	0	4	328
PH02Gene00684	PH02Gene00684	PH02Gene00684.t1	protein_coding	8	22	32	450	0	0	0	227	0	53	32	0	0	0	0	1	15	1	6	0	0	12	181
PH02Gene00685	PH02Gene00685	PH02Gene00685.t1	protein_coding	2	28	25	1055	8	1	12	357	0	206	25	0	0	0	0	0	7	0	2	0	0	24	475
PH02Gene00686	PH02Gene00686	PH02Gene00686.t1	protein_coding	0	0	0	909	23	0	5	453	0	3	0	0	0	0	0	0	0	0	0	0	0	0	425
PH02Gene00687	PH02Gene00687	PH02Gene00687.t1	protein_coding	0	15	25	953	0	0	0	446	0	51	25	0	0	0	0	0	1	0	0	0	0	14	457
PH02Gene00688	PH02Gene00688	PH02Gene00688.t1	protein_coding	0	3	0	394	16	0	0	146	0	17	0	0	0	0	0	0	2	0	0	0	0	1	216
PH02Gene00689	PH02Gene00689	PH02Gene00689.t1	protein_coding	8	56	115	410	0	0	0	12	0	13	115	0	0	0	0	0	7	0	7	1	1	52	388
PH02Gene00690	PH02Gene00690	PH02Gene00690.t1	protein_coding	2	16	22	1217	0	0	0	547	0	192	22	0	0	0	1	0	6	1	0	0	0	11	484
PH02Gene00691	PH02Gene00691	PH02Gene00691.t1	protein_coding	1	24	21	888	0	0	0	6	0	505	21	0	0	0	0	0	5	0	1	0	0	20	381
PH02Gene00692	PH02Gene00692	PH02Gene00692.t1	protein_coding	0	26	15	1083	31	2	16	301	0	300	15	0	0	0	0	0	1	0	0	0	0	23	436
PH02Gene00693	PH02Gene00693	PH02Gene00693.t1	protein_coding	1	45	45	836	42	1	13	303	0	102	45	0	0	0	0	0	2	0	1	0	0	42	377
PH02Gene00694	PH02Gene00694	PH02Gene00694.t1	protein_coding	3	53	55	1077	35	1	4	532	0	118	55	0	0	0	0	0	8	0	3	0	1	43	396
PH02Gene00695	PH02Gene00695	PH02Gene00695.t1	protein_coding	0	21	13	1675	0	0	2	728	0	417	13	0	0	0	0	0	4	0	0	0	0	17	532
PH02Gene00696	PH02Gene00696	PH02Gene00696.t1	protein_coding	1	19	42	877	10	4	17	337	0	75	42	0	0	0	0	0	5	0	1	0	0	11	442
PH02Gene00697	PH02Gene00697	PH02Gene00697.t4	protein_coding	1	9	8	1023	5	0	2	545	0	244	8	0	0	0	0	0	0	0	1	0	0	9	227
PH02Gene00698	PH02Gene00698	PH02Gene00698.t1	protein_coding	1	23	38	1498	30	0	2	458	0	550	38	0	0	0	0	0	7	0	1	0	0	17	463
PH02Gene00699	PH02Gene00699	PH02Gene00699.t1	protein_coding	0	17	19	590	5	0	3	218	0	81	19	0	0	0	0	0	3	0	0	0	0	15	285
PH02Gene00700	PH02Gene00700	PH02Gene00700.t1	protein_coding	2	28	50	1056	0	0	11	338	0	244	50	0	0	0	0	0	4	0	2	0	0	24	467
PH02Gene00701	PH02Gene00701	PH02Gene00701.t1	protein_coding	0	19	24	604	0	0	0	337	0	53	24	0	0	0	0	0	1	0	0	0	0	18	215
PH02Gene00702	PH02Gene00702	PH02Gene00702.t1	protein_coding	2	6	7	548	0	0	0	209	0	102	7	0	0	0	0	1	1	0	1	0	0	5	239
PH02Gene00703	PH02Gene00703	PH02Gene00703.t3	protein_coding	1	20	35	1255	11	7	27	523	0	110	35	0	0	0	0	0	2	0	1	0	0	11	586
PH02Gene00704	PH02Gene00704	PH02Gene00704.t1	protein_coding	0	10	3	718	35	0	1	201	0	2	3	0	0	0	0	0	0	0	0	0	0	10	479
PH02Gene00705	PH02Gene00705	PH02Gene00705.t1	protein_coding	0	9	8	1535	60	0	0	413	0	684	8	0	0	0	0	0	3	0	0	0	0	6	378
PH02Gene00706	PH02Gene00706	PH02Gene00706.t1	protein_coding	2	4	11	1009	0	0	0	231	0	17	11	0	0	0	1	1	4	0	0	0	0	2	765
PH02Gene00707	PH02Gene00707	PH02Gene00707.t1	protein_coding	2	29	64	955	40	2	5	546	0	10	64	0	0	0	0	0	0	0	2	0	0	27	354
PH02Gene00708	PH02Gene00708	PH02Gene00708.t1	protein_coding	9	94	120	1617	7	2	9	307	0	940	120	0	0	0	4	3	34	0	2	0	0	70	383
PH02Gene00709	PH02Gene00709	PH02Gene00709.t1	protein_coding	2	30	67	786	0	0	0	331	0	24	67	0	0	0	0	0	1	0	2	0	0	29	432
PH02Gene00710	PH02Gene00710	PH02Gene00710.t1	protein_coding	0	19	11	824	2	0	0	329	0	188	11	0	0	0	0	0	2	0	0	0	0	18	306
PH02Gene00711	PH02Gene00711	PH02Gene00711.t1	protein_coding	1	22	28	683	0	0	0	347	0	213	28	0	0	0	1	0	10	0	0	0	0	15	131
PH02Gene00712	PH02Gene00712	PH02Gene00712.t1	protein_coding	0	5	10	579	0	0	0	396	0	35	10	0	0	0	0	0	3	0	0	0	0	2	151
PH02Gene00713	PH02Gene00713	PH02Gene00713.t1	protein_coding	0	21	2	999	14	2	16	344	0	316	2	0	0	0	0	0	1	0	0	0	0	18	310
PH02Gene00714	PH02Gene00714	PH02Gene00714.t1	protein_coding	0	10	8	1111	8	0	0	287	0	72	8	0	0	0	0	0	1	0	0	0	0	9	745
PH02Gene00715	PH02Gene00715	PH02Gene00715.t1	protein_coding	1	11	11	670	0	0	0	271	0	29	11	0	0	0	0	0	2	1	0	0	0	9	372
PH02Gene00716	PH02Gene00716	PH02Gene00716.t1	protein_coding	0	7	13	792	11	1	4	218	0	8	13	0	0	0	0	0	1	0	0	0	0	5	552
PH02Gene00717	PH02Gene00717	PH02Gene00717.t1	protein_coding	0	3	6	720	14	1	7	214	0	49	6	0	0	0	0	0	0	0	0	0	0	2	436
PH02Gene00718	PH02Gene00718	PH02Gene00718.t1	protein_coding	1	13	12	633	0	0	0	414	0	99	12	0	0	0	1	0	4	0	0	0	0	11	123
PH02Gene00719	PH02Gene00719	PH02Gene00719.t2	protein_coding	0	6	21	1413	58	0	8	499	0	435	21	0	0	0	0	0	1	0	0	0	0	6	413
PH02Gene00720	PH02Gene00720	PH02Gene00720.t1	protein_coding	5	67	80	755	0	0	0	398	0	86	80	0	0	0	1	0	2	0	4	0	0	65	274
PH02Gene00721	PH02Gene00721	PH02Gene00721.t1	protein_coding	0	34	10	1410	14	1	11	177	0	614	10	0	0	0	0	0	6	0	0	0	0	28	599
PH02Gene00722	PH02Gene00722	PH02Gene00722.t1	protein_coding	2	8	7	705	7	0	8	170	0	35	7	0	0	0	0	0	0	2	0	0	0	8	485
PH02Gene00723	PH02Gene00723	PH02Gene00723.t1	protein_coding	0	13	12	1091	10	0	12	370	0	63	12	0	0	0	0	0	3	0	0	0	0	10	638
PH02Gene00724	PH02Gene00724	PH02Gene00724.t1	protein_coding	0	16	14	537	0	0	0	51	0	155	14	0	0	0	0	0	1	0	0	0	0	15	332
PH02Gene00725	PH02Gene00725	PH02Gene00725.t1	protein_coding	1	21	24	993	0	0	0	511	0	101	24	0	0	0	0	1	4	0	0	0	0	17	386
PH02Gene00726	PH02Gene00726	PH02Gene00726.t1	protein_coding	0	0	1	541	0	0	1	391	0	1	1	0	0	0	0	0	0	0	0	0	0	0	148
PH02Gene00727	PH02Gene00727	PH02Gene00727.t1	protein_coding	0	5	14	911	0	0	0	579	0	29	14	0	0	0	0	0	0	0	0	0	0	5	303
PH02Gene00728	PH02Gene00728	PH02Gene00728.t1	protein_coding	2	19	34	1375	0	0	0	797	0	228	34	0	0	0	0	0	3	2	0	0	0	17	352
PH02Gene00729	PH02Gene00729	PH02Gene00729.t1	protein_coding	0	24	9	1077	7	2	7	602	0	59	9	0	0	0	0	0	1	0	0	0	0	21	403
PH02Gene00730	PH02Gene00730	PH02Gene00730.t1	protein_coding	2	44	69	1009	0	0	0	493	0	89	69	0	0	0	0	0	2	0	1	1	0	43	428
PH02Gene00731	PH02Gene00731	PH02Gene00731.t1	protein_coding	0	25	31	555	12	0	10	150	0	0	31	0	0	0	0	0	0	0	0	0	0	25	383
PH02Gene00732	PH02Gene00732	PH02Gene00732.t1	protein_coding	3	9	25	1172	0	0	0	539	0	348	25	0	0	0	0	0	3	1	2	0	0	6	288
PH02Gene00733	PH02Gene00733	PH02Gene00733.t1	protein_coding	10	87	59	1275	0	38	137	465	1	321	59	0	0	0	6	1	31	0	3	0	0	22	383
PH02Gene00734	PH02Gene00734	PH02Gene00734.t1	protein_coding	0	27	24	1346	11	0	6	628	0	106	24	0	0	0	0	0	7	0	0	0	0	22	599
PH02Gene00735	PH02Gene00735	PH02Gene00735.t1	protein_coding	6	40	72	1265	0	0	0	630	0	7	72	0	0	0	0	0	0	1	5	0	0	40	628
PH02Gene00736	PH02Gene00736	PH02Gene00736.t1	protein_coding	1	16	28	1096	6	1	9	543	0	57	28	0	0	0	0	0	3	0	1	0	0	14	482
PH02Gene00737	PH02Gene00737	PH02Gene00737.t1	protein_coding	0	28	32	894	7	3	14	448	0	117	32	0	0	0	0	0	3	0	0	0	0	22	311
PH02Gene00738	PH02Gene00738	PH02Gene00738.t2	protein_coding	1	138	266	2080	116	0	2	835	0	405	266	0	0	0	0	0	9	0	1	0	0	131	728
PH02Gene00739	PH02Gene00739	PH02Gene00739.t1	protein_coding	2	27	46	1879	0	0	0	554	0	843	46	0	0	0	0	1	3	0	1	0	0	26	484
PH02Gene00740	PH02Gene00740	PH02Gene00740.t1	protein_coding	0	3	3	861	7	0	0	539	0	288	3	0	0	0	0	0	2	0	0	0	0	2	28
PH02Gene00741	PH02Gene00741	PH02Gene00741.t1	protein_coding	0	14	10	1110	32	1	21	493	0	64	10	0	0	0	0	0	0	0	0	0	0	13	500
PH02Gene00742	PH02Gene00742	PH02Gene00742.t1	protein_coding	0	26	24	1154	35	0	0	482	0	155	24	0	0	0	0	0	2	0	0	0	0	24	484
PH02Gene00743	PH02Gene00743	PH02Gene00743.t1	protein_coding	5	29	48	1727	0	0	0	647	0	620	48	0	0	0	0	2	10	0	3	0	0	21	470
PH02Gene00744	PH02Gene00744	PH02Gene00744.t1	protein_coding	0	23	5	1268	11	6	19	475	0	298	5	0	0	0	0	0	1	0	0	0	0	17	465
PH02Gene00745	PH02Gene00745	PH02Gene00745.t1	protein_coding	12	27	34	1628	0	0	0	641	0	172	34	0	0	0	4	3	13	0	5	0	0	19	830
PH02Gene00746	PH02Gene00746	PH02Gene00746.t1	protein_coding	1	7	14	826	0	0	0	607	0	23	14	0	0	0	0	0	1	0	0	1	0	7	196
PH02Gene00747	PH02Gene00747	PH02Gene00747.t1	protein_coding	0	9	12	1154	16	0	8	438	0	80	12	0	0	0	0	0	0	0	0	0	0	9	612
PH02Gene00748	PH02Gene00748	PH02Gene00748.t1	protein_coding	0	4	5	1074	3	0	6	670	0	8	5	0	0	0	0	0	0	0	0	0	0	4	387
PH02Gene00749	PH02Gene00749	PH02Gene00749.t2	protein_coding	0	39	47	917	18	0	5	462	0	95	47	0	0	0	0	0	4	0	0	0	0	37	339
PH02Gene00750	PH02Gene00750	PH02Gene00750.t1	protein_coding	0	12	4	3116	33	1	3	468	0	2153	4	0	0	0	0	0	4	0	0	0	0	7	463
PH02Gene00751	PH02Gene00751	PH02Gene00751.t1	protein_coding	4	42	76	839	0	0	0	298	0	69	76	0	0	0	0	0	0	0	4	0	0	42	472
PH02Gene00752	PH02Gene00752	PH02Gene00752.t1	protein_coding	0	15	17	1504	47	0	6	949	0	0	17	0	0	0	0	0	0	0	0	0	0	15	502
PH02Gene00753	PH02Gene00753	PH02Gene00753.t1	protein_coding	2	12	11	1215	99	0	9	446	0	77	11	0	0	0	0	0	2	0	2	0	0	10	586
PH02Gene00754	PH02Gene00754	PH02Gene00754.t1	protein_coding	3	29	35	1346	29	0	0	238	0	447	35	0	0	0	0	1	8	1	1	0	1	21	640
PH02Gene00755	PH02Gene00755	PH02Gene00755.t1	protein_coding	0	15	18	750	12	0	1	116	0	61	18	0	0	0	0	0	1	0	0	0	0	14	560
PH02Gene00756	PH02Gene00756	PH02Gene00756.t1	protein_coding	7	34	48	1273	0	0	0	605	0	54	48	0	0	0	0	1	4	1	4	1	0	31	618
PH02Gene00757	PH02Gene00757	PH02Gene00757.t1	protein_coding	1	11	3	1324	3	2	17	546	0	556	3	0	0	0	0	1	5	0	0	0	0	4	207
PH02Gene00758	PH02Gene00758	PH02Gene00758.t1	protein_coding	0	17	7	899	17	0	4	467	0	62	7	0	0	0	0	0	5	0	0	0	0	14	351
PH02Gene00759	PH02Gene00759	PH02Gene00759.t1	protein_coding	0	7	10	924	26	1	6	279	0	163	10	0	0	0	0	0	3	0	0	0	0	4	451
PH02Gene00760	PH02Gene00760	PH02Gene00760.t1	protein_coding	0	13	5	774	0	1	4	467	0	65	5	0	0	0	0	0	1	0	0	0	0	11	239
PH02Gene00761	PH02Gene00761	PH02Gene00761.t1	protein_coding	0	7	8	667	12	1	2	272	0	5	8	0	0	0	0	0	1	0	0	0	0	5	376
PH02Gene00762	PH02Gene00762	PH02Gene00762.t1	protein_coding	3	27	32	1925	7	1	7	456	0	1328	32	0	0	0	0	1	7	0	2	0	0	20	134
PH02Gene00763	PH02Gene00763	PH02Gene00763.t1	protein_coding	0	6	7	884	14	0	14	514	0	68	7	0	0	0	0	0	1	0	0	0	0	5	275
PH02Gene00764	PH02Gene00764	PH02Gene00764.t1	protein_coding	1	19	18	938	34	0	6	196	0	22	18	0	0	0	0	0	1	0	1	0	1	18	680
PH02Gene00765	PH02Gene00765	PH02Gene00765.t1	protein_coding	0	12	6	600	0	0	0	482	0	7	6	0	0	0	0	0	0	0	0	0	0	12	111
PH02Gene00766	PH02Gene00766	PH02Gene00766.t1	protein_coding	6	73	148	985	20	7	38	242	0	167	148	0	0	0	0	0	0	0	6	0	0	66	518
PH02Gene00767	PH02Gene00767	PH02Gene00767.t1	protein_coding	1	10	3	1153	28	2	3	652	0	53	3	0	0	0	0	0	3	1	0	0	0	5	419
PH02Gene00768	PH02Gene00768	PH02Gene00768.t1	protein_coding	0	7	0	1229	41	0	8	457	0	216	0	0	0	0	0	0	0	0	0	0	0	7	507
PH02Gene00769	PH02Gene00769	PH02Gene00769.t1	protein_coding	0	10	6	1897	19	1	18	432	0	889	6	0	0	0	0	0	2	0	0	0	0	7	540
PH02Gene00770	PH02Gene00770	PH02Gene00770.t1	protein_coding	9	50	78	1487	59	0	0	513	0	381	78	0	0	0	0	1	8	0	7	1	0	43	541
PH02Gene00771	PH02Gene00771	PH02Gene00771.t1	protein_coding	0	4	2	1040	0	0	0	518	0	17	2	0	0	0	0	0	0	0	0	0	0	4	505
PH02Gene00772	PH02Gene00772	PH02Gene00772.t1	protein_coding	1	13	8	822	0	0	0	407	0	13	8	0	0	0	1	0	1	0	0	0	0	12	404
PH02Gene00773	PH02Gene00773	PH02Gene00773.t1	protein_coding	0	15	8	630	0	0	0	368	0	9	8	0	0	0	0	0	3	0	0	0	0	12	256
PH02Gene00774	PH02Gene00774	PH02Gene00774.t1	protein_coding	0	2	2	871	0	0	0	320	0	282	2	0	0	0	0	0	1	0	0	0	0	1	270
PH02Gene00775	PH02Gene00775	PH02Gene00775.t2	protein_coding	1	6	17	785	1	0	5	469	0	3	17	0	0	0	0	0	0	1	0	0	0	6	307
PH02Gene00776	PH02Gene00776	PH02Gene00776.t1	protein_coding	0	8	9	304	0	0	0	148	0	0	9	0	0	0	0	0	0	0	0	0	0	8	156
PH02Gene00777	PH02Gene00777	PH02Gene00777.t1	protein_coding	0	23	0	1038	36	22	117	630	0	3	0	0	0	0	0	0	1	0	0	0	0	0	252
PH02Gene00778	PH02Gene00778	PH02Gene00778.t1	protein_coding	0	26	16	1184	3	1	10	594	0	9	16	0	0	0	0	0	0	0	0	0	0	25	568
PH02Gene00779	PH02Gene00779	PH02Gene00779.t1	protein_coding	0	10	18	824	18	0	0	238	0	1	18	0	0	0	0	0	1	0	0	0	0	10	567
PH02Gene00780	PH02Gene00780	PH02Gene00780.t1	protein_coding	0	26	12	546	0	0	0	251	0	9	12	0	0	0	0	0	0	0	0	0	0	26	286
PH02Gene00781	PH02Gene00781	PH02Gene00781.t4	protein_coding	1	14	14	1405	4	1	9	303	0	544	14	0	0	0	0	0	7	0	1	0	0	6	552
PH02Gene00782	PH02Gene00782	PH02Gene00782.t1	protein_coding	1	9	17	789	0	0	0	290	0	4	17	0	0	0	0	0	2	0	0	1	0	8	496
PH02Gene00783	PH02Gene00783	PH02Gene00783.t1	protein_coding	0	15	6	1408	18	0	7	235	0	705	6	0	0	0	0	0	2	0	0	0	0	14	444
PH02Gene00784	PH02Gene00784	PH02Gene00784.t1	protein_coding	0	12	6	626	15	2	12	250	0	34	6	0	0	0	0	0	3	0	0	0	0	8	317
PH02Gene00785	PH02Gene00785	PH02Gene00785.t1	protein_coding	0	5	14	622	6	1	9	261	0	104	14	0	0	0	0	0	3	0	0	0	0	2	244
PH02Gene00786	PH02Gene00786	PH02Gene00786.t1	protein_coding	1	24	32	754	0	0	1	375	0	104	32	0	0	0	1	0	3	0	0	0	0	22	277
PH02Gene00787	PH02Gene00787	PH02Gene00787.t1	protein_coding	0	32	14	1191	0	0	15	230	0	213	14	0	0	0	0	0	10	0	0	0	0	23	742
PH02Gene00788	PH02Gene00788	PH02Gene00788.t1	protein_coding	0	24	8	703	0	0	0	265	0	37	8	0	0	0	0	0	6	0	0	0	0	19	406
PH02Gene00789	PH02Gene00789	PH02Gene00789.t1	protein_coding	0	4	1	756	9	1	6	236	0	8	1	0	0	0	0	0	0	0	0	0	0	3	497
PH02Gene00790	PH02Gene00790	PH02Gene00790.t1	protein_coding	0	10	14	1036	10	1	9	514	0	47	14	0	0	0	0	0	3	0	0	0	0	7	458
PH02Gene00791	PH02Gene00791	PH02Gene00791.t1	protein_coding	8	84	138	620	0	0	0	251	0	345	138	0	0	0	1	0	5	0	7	0	0	80	29
PH02Gene00792	PH02Gene00792	PH02Gene00792.t1	protein_coding	1	34	25	1504	13	2	12	593	0	190	25	0	0	0	0	0	8	0	1	0	1	24	703
PH02Gene00793	PH02Gene00793	PH02Gene00793.t1	protein_coding	0	14	5	1103	7	1	3	510	0	71	5	0	0	0	0	0	0	0	0	0	0	13	512
PH02Gene00794	PH02Gene00794	PH02Gene00794.t1	protein_coding	0	12	15	972	0	0	0	347	0	130	15	0	0	0	0	0	0	0	0	0	0	12	495
PH02Gene00795	PH02Gene00795	PH02Gene00795.t1	protein_coding	0	3	6	160	0	0	0	52	0	21	6	0	0	0	0	0	0	0	0	0	0	3	87
PH02Gene00796	PH02Gene00796	PH02Gene00796.t1	protein_coding	0	12	27	1363	0	0	0	524	0	248	27	0	0	0	0	0	2	0	0	0	1	11	591
PH02Gene00797	PH02Gene00797	PH02Gene00797.t1	protein_coding	3	50	83	2314	0	0	0	605	0	1189	83	0	0	0	0	0	4	0	2	1	0	48	522
PH02Gene00798	PH02Gene00798	PH02Gene00798.t1	protein_coding	0	24	28	871	33	2	14	367	0	6	28	0	0	0	0	0	2	0	0	0	0	20	453
PH02Gene00799	PH02Gene00799	PH02Gene00799.t1	protein_coding	0	12	6	431	0	1	18	286	0	1	6	0	0	0	0	0	0	0	0	0	0	11	126
PH02Gene00800	PH02Gene00800	PH02Gene00800.t1	protein_coding	4	19	23	789	0	1	7	155	0	332	23	0	0	0	2	0	5	0	2	0	0	15	300
PH02Gene00801	PH02Gene00801	PH02Gene00801.t1	protein_coding	0	20	11	1631	11	0	0	566	0	840	11	0	0	0	0	0	3	0	0	0	0	18	216
PH02Gene00802	PH02Gene00802	PH02Gene00802.t2	protein_coding	1	19	12	1703	22	1	26	382	0	935	12	0	0	0	0	0	8	0	1	0	0	10	344
PH02Gene00803	PH02Gene00803	PH02Gene00803.t1	protein_coding	1	8	4	1049	24	3	13	332	0	161	4	0	0	0	1	0	0	0	0	0	0	5	520
PH02Gene00804	PH02Gene00804	PH02Gene00804.t1	protein_coding	1	14	12	1094	0	2	9	347	0	138	12	0	0	0	0	1	3	0	0	0	0	9	604
PH02Gene00805	PH02Gene00805	PH02Gene00805.t1	protein_coding	0	4	11	683	0	0	0	276	0	94	11	0	0	0	0	0	2	0	0	0	0	2	315
PH02Gene00806	PH02Gene00806	PH02Gene00806.t1	protein_coding	0	16	5	2230	5	1	9	442	0	1280	5	0	0	0	0	0	4	0	0	0	0	13	495
PH02Gene00807	PH02Gene00807	PH02Gene00807.t1	protein_coding	0	11	15	776	4	0	2	385	0	18	15	0	0	0	0	0	0	0	0	0	1	10	367
PH02Gene00808	PH02Gene00808	PH02Gene00808.t1	protein_coding	2	24	60	1022	0	0	0	423	0	85	60	0	0	0	0	0	3	0	2	0	0	23	515
PH02Gene00809	PH02Gene00809	PH02Gene00809.t1	protein_coding	2	3	7	877	0	0	0	428	0	84	7	0	0	0	1	1	2	0	0	0	0	1	369
PH02Gene00810	PH02Gene00810	PH02Gene00810.t1	protein_coding	0	11	11	1159	6	3	9	391	0	647	11	0	0	0	0	0	1	0	0	0	0	8	106
PH02Gene00811	PH02Gene00811	PH02Gene00811.t1	protein_coding	0	8	21	1107	13	0	1	279	0	452	21	0	0	0	0	0	2	0	0	0	0	7	363
PH02Gene00812	PH02Gene00812	PH02Gene00812.t1	protein_coding	1	16	11	1077	10	0	0	396	0	18	11	0	0	0	0	0	2	0	1	0	0	14	655
PH02Gene00813	PH02Gene00813	PH02Gene00813.t1	protein_coding	0	2	8	672	9	0	2	544	0	6	8	0	0	0	0	0	2	0	0	0	0	2	111
PH02Gene00814	PH02Gene00814	PH02Gene00814.t1	protein_coding	0	16	11	1167	7	1	23	279	0	282	11	0	0	0	0	0	2	0	0	0	0	13	578
PH02Gene00815	PH02Gene00815	PH02Gene00815.t1	protein_coding	0	7	11	975	20	0	7	453	0	111	11	0	0	0	0	0	3	0	0	0	0	7	384
PH02Gene00816	PH02Gene00816	PH02Gene00816.t1	protein_coding	0	46	63	1465	18	0	12	493	0	477	63	0	0	0	0	0	0	0	0	0	0	46	465
PH02Gene00817	PH02Gene00817	PH02Gene00817.t1	protein_coding	0	19	22	1266	17	2	13	578	0	130	22	0	0	0	0	0	6	0	0	0	0	11	532
PH02Gene00818	PH02Gene00818	PH02Gene00818.t1	protein_coding	2	21	13	1586	7	1	4	732	0	343	13	0	0	0	1	0	5	0	1	0	0	16	505
PH02Gene00819	PH02Gene00819	PH02Gene00819.t1	protein_coding	0	3	2	1030	0	0	0	466	0	1	2	0	0	0	0	0	1	0	0	0	0	2	564
PH02Gene00820	PH02Gene00820	PH02Gene00820.t1	protein_coding	6	21	33	1568	0	0	0	399	0	528	33	0	0	0	1	2	5	0	3	0	0	17	648
PH02Gene00821	PH02Gene00821	PH02Gene00821.t1	protein_coding	0	13	15	669	6	0	2	198	0	17	15	0	0	0	0	0	0	0	0	0	0	13	446
PH02Gene00822	PH02Gene00822	PH02Gene00822.t2	protein_coding	0	16	5	795	10	6	22	245	0	116	5	0	0	0	0	0	4	0	0	0	0	7	404
PH02Gene00823	PH02Gene00823	PH02Gene00823.t1	protein_coding	0	64	80	1371	0	0	0	472	0	255	80	0	0	0	0	0	0	0	0	0	0	64	644
PH02Gene00824	PH02Gene00824	PH02Gene00824.t1	protein_coding	0	13	21	960	27	0	3	231	0	76	21	0	0	0	0	0	3	0	0	0	0	10	624
PH02Gene00825	PH02Gene00825	PH02Gene00825.t1	protein_coding	0	22	9	1594	10	1	19	413	0	784	9	0	0	0	0	0	3	0	0	0	0	19	369
PH02Gene00826	PH02Gene00826	PH02Gene00826.t1	protein_coding	0	23	25	816	0	0	0	339	0	44	25	0	0	0	0	0	0	0	0	0	0	23	433
PH02Gene00827	PH02Gene00827	PH02Gene00827.t2	protein_coding	3	5	14	777	57	3	14	394	0	24	14	0	0	0	1	0	0	0	2	0	0	2	289
PH02Gene00828	PH02Gene00828	PH02Gene00828.t1	protein_coding	0	9	11	566	9	0	0	244	0	31	11	0	0	0	0	0	0	0	0	0	0	9	282
PH02Gene00829	PH02Gene00829	PH02Gene00829.t1	protein_coding	1	2	8	575	0	0	0	316	0	35	8	0	0	0	0	0	1	1	0	0	0	2	224
PH02Gene00830	PH02Gene00830	PH02Gene00830.t2	protein_coding	0	9	23	1543	31	0	2	237	0	784	23	0	0	0	0	0	6	0	0	0	0	6	492
PH02Gene00831	PH02Gene00831	PH02Gene00831.t1	protein_coding	0	9	9	970	0	0	2	312	0	395	9	0	0	0	0	0	3	0	0	0	0	7	263
PH02Gene00832	PH02Gene00832	PH02Gene00832.t1	protein_coding	2	1	6	231	0	0	0	123	0	16	6	0	0	0	0	0	0	0	2	0	0	1	92
PH02Gene00833	PH02Gene00833	PH02Gene00833.t1	protein_coding	0	23	26	732	0	0	0	621	0	28	26	0	0	0	0	0	0	0	0	0	0	23	83
PH02Gene00834	PH02Gene00834	PH02Gene00834.t1	protein_coding	0	5	5	894	13	0	0	492	0	42	5	0	0	0	0	0	0	0	0	0	0	5	347
PH02Gene00835	PH02Gene00835	PH02Gene00835.t1	protein_coding	0	12	7	1200	30	3	18	343	0	410	7	0	0	0	0	0	3	0	0	0	0	7	399
PH02Gene00836	PH02Gene00836	PH02Gene00836.t1	protein_coding	0	18	23	1198	65	0	3	556	0	140	23	0	0	0	0	0	5	0	0	0	0	14	437
PH02Gene00837	PH02Gene00837	PH02Gene00837.t1	protein_coding	0	5	5	960	100	0	2	418	0	33	5	0	0	0	0	0	0	0	0	0	0	5	407
PH02Gene00838	PH02Gene00838	PH02Gene00838.t1	protein_coding	0	25	27	589	8	3	31	131	0	36	27	0	0	0	0	0	1	0	0	0	0	21	383
PH02Gene00839	PH02Gene00839	PH02Gene00839.t1	protein_coding	1	76	67	1466	0	0	0	696	0	505	67	0	0	0	0	0	14	0	1	0	0	66	275
PH02Gene00840	PH02Gene00840	PH02Gene00840.t1	protein_coding	0	3	4	952	13	0	9	476	0	4	4	0	0	0	0	0	0	0	0	0	0	3	450
PH02Gene00841	PH02Gene00841	PH02Gene00841.t1	protein_coding	0	7	12	752	0	0	0	321	0	123	12	0	0	0	0	0	2	0	0	0	0	5	310
PH02Gene00842	PH02Gene00842	PH02Gene00842.t1	protein_coding	0	29	12	845	46	1	11	456	0	5	12	0	0	0	0	0	1	0	0	0	0	27	328
PH02Gene00843	PH02Gene00843	PH02Gene00843.t1	protein_coding	1	21	26	1063	0	0	0	385	0	22	26	0	0	0	0	1	3	0	0	0	0	18	660
PH02Gene00844	PH02Gene00844	PH02Gene00844.t1	protein_coding	8	41	89	752	0	0	0	219	0	29	89	0	0	0	0	0	3	0	8	0	0	40	505
PH02Gene00845	PH02Gene00845	PH02Gene00845.t1	protein_coding	2	5	5	1246	12	0	0	345	0	466	5	0	0	0	0	0	1	0	0	2	0	4	424
PH02Gene00846	PH02Gene00846	PH02Gene00846.t1	protein_coding	0	15	15	657	21	0	0	223	0	247	15	0	0	0	0	0	3	0	0	0	0	12	169
PH02Gene00847	PH02Gene00847	PH02Gene00847.t1	protein_coding	0	13	17	894	0	0	0	297	0	267	17	0	0	0	0	0	2	0	0	0	0	11	332
PH02Gene00848	PH02Gene00848	PH02Gene00848.t1	protein_coding	2	26	21	1061	141	3	24	383	0	68	21	0	0	0	1	0	6	0	0	1	0	18	449
PH02Gene00849	PH02Gene00849	PH02Gene00849.t1	protein_coding	3	16	33	682	0	0	0	312	0	77	33	0	0	0	0	1	6	0	2	0	0	14	296
PH02Gene00850	PH02Gene00850	PH02Gene00850.t1	protein_coding	0	13	9	856	12	0	5	313	0	80	9	0	0	0	0	0	5	0	0	0	0	10	449
PH02Gene00851	PH02Gene00851	PH02Gene00851.t1	protein_coding	4	34	26	837	0	0	0	228	0	152	26	0	0	0	0	2	12	0	1	1	0	29	464
PH02Gene00852	PH02Gene00852	PH02Gene00852.t1	protein_coding	0	9	6	568	0	0	0	270	0	64	6	0	0	0	0	0	6	0	0	0	0	6	237
PH02Gene00853	PH02Gene00853	PH02Gene00853.t1	protein_coding	1	5	9	1018	1	0	0	524	0	14	9	0	0	0	0	0	2	0	0	1	0	3	481
PH02Gene00854	PH02Gene00854	PH02Gene00854.t7	protein_coding	6	62	63	890	0	2	17	381	0	139	63	0	0	0	0	1	14	0	5	0	0	49	365
PH02Gene00855	PH02Gene00855	PH02Gene00855.t1	protein_coding	0	7	4	931	1	1	8	307	0	36	4	0	0	0	0	0	1	0	0	0	0	5	580
PH02Gene00856	PH02Gene00856	PH02Gene00856.t1	protein_coding	0	17	16	867	0	0	9	371	0	94	16	0	0	0	0	0	3	0	0	0	0	15	395
PH02Gene00857	PH02Gene00857	PH02Gene00857.t1	protein_coding	0	13	6	1071	20	2	17	642	0	0	6	0	0	0	0	0	0	0	0	0	0	11	392
PH02Gene00858	PH02Gene00858	PH02Gene00858.t1	protein_coding	3	11	27	585	0	0	0	181	0	109	27	0	0	0	1	0	5	0	1	1	0	9	298
PH02Gene00859	PH02Gene00859	PH02Gene00859.t1	protein_coding	0	28	12	897	5	1	15	350	0	102	12	0	0	0	0	0	0	0	0	0	0	27	425
PH02Gene00860	PH02Gene00860	PH02Gene00860.t3	protein_coding	0	33	19	1275	20	5	15	738	0	84	19	0	0	0	0	0	11	0	0	0	0	19	427
PH02Gene00861	PH02Gene00861	PH02Gene00861.t1	protein_coding	0	7	12	1303	2	2	12	538	0	52	12	0	0	0	0	0	0	0	0	0	0	5	699
PH02Gene00862	PH02Gene00862	PH02Gene00862.t1	protein_coding	0	11	4	1034	22	0	2	526	0	6	4	0	0	0	0	0	1	0	0	0	0	10	479
PH02Gene00863	PH02Gene00863	PH02Gene00863.t2	protein_coding	0	19	4	925	0	0	0	125	0	697	4	0	0	0	0	0	8	0	0	0	0	12	110
PH02Gene00864	PH02Gene00864	PH02Gene00864.t1	protein_coding	0	8	3	451	0	0	0	148	0	11	3	0	0	0	0	0	0	0	0	0	0	8	292
PH02Gene00865	PH02Gene00865	PH02Gene00865.t1	protein_coding	0	22	16	684	0	0	0	140	0	8	16	0	0	0	0	0	0	0	0	0	0	22	536
PH02Gene00866	PH02Gene00866	PH02Gene00866.t1	protein_coding	0	20	10	732	8	0	4	235	0	49	10	0	0	0	0	0	3	0	0	0	0	17	439
PH02Gene00867	PH02Gene00867	PH02Gene00867.t1	protein_coding	0	9	10	447	19	1	8	73	0	25	10	0	0	0	0	0	0	0	0	0	0	8	322
PH02Gene00868	PH02Gene00868	PH02Gene00868.t1	protein_coding	0	14	2	762	0	0	5	177	0	176	2	0	0	0	0	0	1	0	0	0	0	13	404
PH02Gene00869	PH02Gene00869	PH02Gene00869.t1	protein_coding	1	9	12	770	0	0	0	425	0	93	12	0	0	0	0	0	5	0	1	0	0	7	254
PH02Gene00870	PH02Gene00870	PH02Gene00870.t1	protein_coding	1	16	24	1104	9	2	6	383	0	260	24	0	0	0	0	1	8	0	0	0	0	8	453
PH02Gene00871	PH02Gene00871	PH02Gene00871.t1	protein_coding	0	2	6	663	0	0	0	528	0	25	6	0	0	0	0	0	1	0	0	0	0	1	111
PH02Gene00872	PH02Gene00872	PH02Gene00872.t1	protein_coding	0	3	4	690	0	0	0	153	0	110	4	0	0	0	0	0	0	0	0	0	0	3	427
PH02Gene00873	PH02Gene00873	PH02Gene00873.t1	protein_coding	0	6	8	505	0	0	0	162	0	1	8	0	0	0	0	0	1	0	0	0	0	6	342
PH02Gene00874	PH02Gene00874	PH02Gene00874.t1	protein_coding	0	14	18	1083	27	1	1	689	0	130	18	0	0	0	0	0	5	0	0	0	0	10	239
PH02Gene00875	PH02Gene00875	PH02Gene00875.t1	protein_coding	0	23	17	1676	0	2	5	290	0	803	17	0	0	0	0	0	4	0	0	0	0	17	582
PH02Gene00876	PH02Gene00876	PH02Gene00876.t1	protein_coding	0	18	27	2056	23	0	19	384	0	1145	27	0	0	0	0	0	7	0	0	0	0	11	492
PH02Gene00877	PH02Gene00877	PH02Gene00877.t1	protein_coding	1	14	10	1096	18	0	4	218	0	353	10	0	0	0	0	0	3	0	1	0	0	11	506
PH02Gene00878	PH02Gene00878	PH02Gene00878.t2	protein_coding	0	24	12	870	8	0	5	333	0	53	12	0	0	0	0	0	3	0	0	0	0	21	474
PH02Gene00879	PH02Gene00879	PH02Gene00879.t1	protein_coding	2	24	16	1122	48	2	5	582	0	132	16	0	0	0	0	1	3	0	1	0	0	21	357
PH02Gene00880	PH02Gene00880	PH02Gene00880.t1	protein_coding	5	17	30	756	0	0	0	314	0	84	30	0	0	0	0	0	8	0	3	2	1	12	362
PH02Gene00881	PH02Gene00881	PH02Gene00881.t1	protein_coding	2	24	13	1415	100	5	26	584	0	225	13	0	0	0	0	1	4	0	1	0	0	15	484
PH02Gene00882	PH02Gene00882	PH02Gene00882.t1	protein_coding	0	12	10	1141	16	0	11	435	0	11	10	0	0	0	0	0	2	0	0	0	0	10	670
PH02Gene00883	PH02Gene00883	PH02Gene00883.t1	protein_coding	0	18	7	1431	9	0	0	476	0	479	7	0	0	0	0	0	6	0	0	0	0	14	471
PH02Gene00884	PH02Gene00884	PH02Gene00884.t1	protein_coding	2	8	28	883	9	0	5	542	0	5	28	0	0	0	0	0	1	0	2	0	0	7	323
PH02Gene00885	PH02Gene00885	PH02Gene00885.t1	protein_coding	0	23	25	747	15	0	8	280	0	0	25	0	0	0	0	0	0	0	0	0	0	23	444
PH02Gene00886	PH02Gene00886	PH02Gene00886.t1	protein_coding	1	23	58	1009	0	0	0	512	0	41	58	0	0	0	0	0	2	0	1	0	0	21	458
PH02Gene00887	PH02Gene00887	PH02Gene00887.t1	protein_coding	6	13	24	674	0	0	0	450	0	8	24	0	0	0	1	0	3	0	3	2	0	12	218
PH02Gene00888	PH02Gene00888	PH02Gene00888.t1	protein_coding	0	30	14	1130	19	5	15	558	0	48	14	0	0	0	0	0	4	0	0	0	0	21	494
PH02Gene00889	PH02Gene00889	PH02Gene00889.t2	protein_coding	0	6	5	740	11	0	7	237	0	28	5	0	0	0	0	0	0	0	0	0	0	6	457
PH02Gene00890	PH02Gene00890	PH02Gene00890.t1	protein_coding	0	7	5	1171	28	1	10	488	0	46	5	0	0	0	0	0	0	0	0	0	0	6	599
PH02Gene00891	PH02Gene00891	PH02Gene00891.t2	protein_coding	0	13	6	979	15	1	8	31	0	461	6	0	0	0	0	0	1	0	0	0	0	12	464
PH02Gene00892	PH02Gene00892	PH02Gene00892.t1	protein_coding	10	54	68	1265	24	0	16	713	0	142	68	0	0	0	3	1	15	0	6	0	0	43	385
PH02Gene00893	PH02Gene00893	PH02Gene00893.t1	protein_coding	0	23	19	743	16	0	6	403	0	57	19	0	0	0	0	0	1	0	0	0	0	22	262
PH02Gene00894	PH02Gene00894	PH02Gene00894.t1	protein_coding	0	8	1	1225	5	0	4	425	0	153	1	0	0	0	0	0	3	0	0	0	0	5	640
PH02Gene00895	PH02Gene00895	PH02Gene00895.t2	protein_coding	1	10	11	2915	50	2	7	189	0	2101	11	0	0	0	0	0	4	0	1	0	0	5	571
PH02Gene00896	PH02Gene00896	PH02Gene00896.t1	protein_coding	0	4	4	952	0	0	0	503	0	40	4	0	0	0	0	0	0	0	0	0	0	4	409
PH02Gene00897	PH02Gene00897	PH02Gene00897.t1	protein_coding	0	11	8	919	70	0	0	457	0	64	8	0	0	0	0	0	1	0	0	0	0	10	328
PH02Gene00898	PH02Gene00898	PH02Gene00898.t1	protein_coding	0	18	4	828	14	3	22	430	0	60	4	0	0	0	0	0	5	0	0	0	0	10	307
PH02Gene00899	PH02Gene00899	PH02Gene00899.t1	protein_coding	0	16	8	799	11	1	6	341	0	82	8	0	0	0	0	0	2	0	0	0	0	13	361
PH02Gene00900	PH02Gene00900	PH02Gene00900.t1	protein_coding	0	3	6	842	0	0	0	231	0	54	6	0	0	0	0	0	1	0	0	0	0	2	558
PH02Gene00901	PH02Gene00901	PH02Gene00901.t1	protein_coding	1	5	6	786	0	0	0	143	0	5	6	0	0	0	0	0	2	0	0	1	0	4	639
PH02Gene00902	PH02Gene00902	PH02Gene00902.t1	protein_coding	1	9	10	574	0	0	0	240	0	13	10	0	0	0	0	0	1	1	0	0	0	9	321
PH02Gene00903	PH02Gene00903	PH02Gene00903.t1	protein_coding	2	22	19	919	0	0	0	280	0	153	19	0	0	0	0	1	7	0	1	0	0	20	489
PH02Gene00904	PH02Gene00904	PH02Gene00904.t1	protein_coding	6	18	27	1080	0	0	0	430	0	145	27	0	0	0	0	1	9	0	5	0	0	12	512
PH02Gene00905	PH02Gene00905	PH02Gene00905.t1	protein_coding	0	4	3	748	0	0	0	288	0	8	3	0	0	0	0	0	0	0	0	0	0	4	452
PH02Gene00906	PH02Gene00906	PH02Gene00906.t1	protein_coding	10	83	82	941	33	15	78	405	0	390	82	0	0	0	0	0	14	0	9	1	0	56	46
PH02Gene00907	PH02Gene00907	PH02Gene00907.t1	protein_coding	0	16	27	1412	25	4	16	345	0	270	27	0	0	0	0	0	0	0	0	0	0	12	756
PH02Gene00908	PH02Gene00908	PH02Gene00908.t1	protein_coding	2	7	10	615	0	0	0	111	0	25	10	0	0	0	0	2	3	0	0	0	0	4	484
PH02Gene00909	PH02Gene00909	PH02Gene00909.t1	protein_coding	0	9	14	667	9	0	17	455	0	113	14	0	0	0	0	0	1	0	0	0	0	8	74
PH02Gene00910	PH02Gene00910	PH02Gene00910.t1	protein_coding	0	2	0	643	0	0	0	258	0	25	0	0	0	0	0	0	0	0	0	0	0	2	360
PH02Gene00911	PH02Gene00911	PH02Gene00911.t1	protein_coding	1	50	86	948	6	0	6	423	0	55	86	0	0	0	0	0	2	0	1	0	0	49	459
PH02Gene00912	PH02Gene00912	PH02Gene00912.t1	protein_coding	0	5	7	899	6	0	8	404	0	52	7	0	0	0	0	0	1	0	0	0	0	4	430
PH02Gene00913	PH02Gene00913	PH02Gene00913.t4	protein_coding	0	17	16	983	0	0	3	326	0	117	16	0	0	0	0	0	2	0	0	0	0	16	538
PH02Gene00914	PH02Gene00914	PH02Gene00914.t1	protein_coding	4	26	33	803	10	0	0	156	0	486	33	0	0	0	4	0	7	0	0	0	0	19	162
PH02Gene00915	PH02Gene00915	PH02Gene00915.t2	protein_coding	0	14	5	733	4	0	1	210	0	52	5	0	0	0	0	0	4	0	0	0	0	10	470
PH02Gene00916	PH02Gene00916	PH02Gene00916.t1	protein_coding	0	19	11	1187	8	1	3	686	0	48	11	0	0	0	0	0	0	0	0	0	0	18	442
PH02Gene00917	PH02Gene00917	PH02Gene00917.t1	protein_coding	1	17	30	761	0	0	0	294	0	177	30	0	0	0	0	1	1	0	0	0	0	17	291
PH02Gene00918	PH02Gene00918	PH02Gene00918.t1	protein_coding	3	18	24	1008	0	0	0	564	0	167	24	0	0	0	0	0	6	0	2	1	1	15	279
PH02Gene00919	PH02Gene00919	PH02Gene00919.t1	protein_coding	0	55	31	4026	0	0	0	516	0	3101	31	0	0	0	0	0	15	0	0	0	0	42	422
PH02Gene00920	PH02Gene00920	PH02Gene00920.t1	protein_coding	0	39	16	581	7	3	21	255	0	0	16	0	0	0	0	0	0	0	0	0	0	36	298
PH02Gene00921	PH02Gene00921	PH02Gene00921.t1	protein_coding	0	21	21	1285	0	0	0	519	0	283	21	0	0	0	0	0	1	0	0	0	0	20	484
PH02Gene00922	PH02Gene00922	PH02Gene00922.t1	protein_coding	0	20	12	721	15	5	27	176	0	33	12	0	0	0	0	0	2	0	0	0	0	13	472
PH02Gene00923	PH02Gene00923	PH02Gene00923.t1	protein_coding	2	32	15	1087	0	0	0	260	0	448	15	0	0	0	0	0	7	1	1	0	0	26	385
PH02Gene00924	PH02Gene00924	PH02Gene00924.t1	protein_coding	0	0	0	543	0	0	0	224	0	1	0	0	0	0	0	0	0	0	0	0	0	0	318
PH02Gene00925	PH02Gene00925	PH02Gene00925.t1	protein_coding	0	19	10	585	16	0	0	229	0	56	10	0	0	0	0	0	3	0	0	0	0	16	286
PH02Gene00926	PH02Gene00926	PH02Gene00926.t1	protein_coding	0	12	3	908	5	0	5	226	0	198	3	0	0	0	0	0	5	0	0	0	0	7	479
PH02Gene00927	PH02Gene00927	PH02Gene00927.t1	protein_coding	1	16	12	1068	7	1	6	634	0	68	12	0	0	0	0	0	4	0	1	0	0	11	357
PH02Gene00928	PH02Gene00928	PH02Gene00928.t1	protein_coding	0	14	31	983	7	1	18	320	0	207	31	0	0	0	0	0	0	0	0	0	0	13	431
PH02Gene00929	PH02Gene00929	PH02Gene00929.t1	protein_coding	1	7	14	1373	23	0	0	577	0	7	14	0	0	0	1	0	1	0	0	0	0	6	767
PH02Gene00930	PH02Gene00930	PH02Gene00930.t1	protein_coding	7	8	20	1200	22	0	0	769	0	259	20	0	0	0	0	2	6	0	3	2	0	5	155
PH02Gene00931	PH02Gene00931	PH02Gene00931.t1	protein_coding	1	12	9	842	8	1	3	594	0	0	9	0	0	0	0	0	0	0	0	1	0	11	237
PH02Gene00932	PH02Gene00932	PH02Gene00932.t1	protein_coding	0	14	8	918	14	1	4	486	0	56	8	0	0	0	0	0	5	0	0	0	0	9	362
PH02Gene00933	PH02Gene00933	PH02Gene00933.t1	protein_coding	0	21	22	705	5	1	2	429	0	5	22	0	0	0	0	0	1	0	0	0	0	19	265
PH02Gene00934	PH02Gene00934	PH02Gene00934.t2	protein_coding	3	48	60	601	0	0	5	121	0	185	60	0	0	0	0	0	15	0	3	0	0	41	297
PH02Gene00935	PH02Gene00935	PH02Gene00935.t1	protein_coding	1	14	9	803	0	0	0	299	0	37	9	0	0	0	0	0	3	0	1	0	0	12	469
PH02Gene00936	PH02Gene00936	PH02Gene00936.t1	protein_coding	0	21	9	781	0	0	3	242	0	88	9	0	0	0	0	0	1	0	0	0	0	20	449
PH02Gene00937	PH02Gene00937	PH02Gene00937.t1	protein_coding	0	7	8	593	1	0	2	180	0	55	8	0	0	0	0	0	2	0	0	0	0	6	356
PH02Gene00938	PH02Gene00938	PH02Gene00938.t1	protein_coding	0	10	14	685	0	0	0	293	0	67	14	0	0	0	0	0	4	0	0	0	0	7	328
PH02Gene00939	PH02Gene00939	PH02Gene00939.t1	protein_coding	0	14	4	1144	13	0	13	253	0	281	4	0	0	0	0	0	4	0	0	0	0	10	587
PH02Gene00940	PH02Gene00940	PH02Gene00940.t1	protein_coding	0	14	14	1604	35	1	9	640	0	901	14	0	0	0	0	0	5	0	0	0	0	9	23
PH02Gene00941	PH02Gene00941	PH02Gene00941.t1	protein_coding	0	10	3	763	20	0	0	260	0	32	3	0	0	0	0	0	7	0	0	0	0	3	458
PH02Gene00942	PH02Gene00942	PH02Gene00942.t2	protein_coding	0	8	7	583	17	0	2	276	0	31	7	0	0	0	0	0	1	0	0	0	0	8	257
PH02Gene00943	PH02Gene00943	PH02Gene00943.t1	protein_coding	0	37	33	1066	43	3	20	527	0	84	33	0	0	0	0	0	13	0	0	0	0	22	402
PH02Gene00944	PH02Gene00944	PH02Gene00944.t1	protein_coding	1	23	25	1611	0	0	0	837	0	168	25	0	0	0	0	0	5	0	1	0	0	19	610
PH02Gene00945	PH02Gene00945	PH02Gene00945.t1	protein_coding	1	56	58	1768	0	0	0	1243	0	22	58	0	0	0	0	0	2	0	1	0	0	54	505
PH02Gene00946	PH02Gene00946	PH02Gene00946.t1	protein_coding	0	4	7	810	43	1	7	529	0	3	7	0	0	0	0	0	1	0	0	0	0	2	229
PH02Gene00947	PH02Gene00947	PH02Gene00947.t1	protein_coding	2	19	29	593	0	0	0	185	0	54	29	0	0	0	0	1	1	0	1	0	0	18	356
PH02Gene00948	PH02Gene00948	PH02Gene00948.t1	protein_coding	0	19	1	756	17	4	25	230	0	31	1	0	0	0	0	0	2	0	0	0	0	13	455
PH02Gene00949	PH02Gene00949	PH02Gene00949.t1	protein_coding	0	25	54	845	0	0	0	193	0	86	54	0	0	0	0	0	0	0	0	0	0	25	566
PH02Gene00950	PH02Gene00950	PH02Gene00950.t1	protein_coding	5	22	37	907	0	0	0	372	0	253	37	0	0	0	1	0	7	0	4	0	0	18	287
PH02Gene00951	PH02Gene00951	PH02Gene00951.t1	protein_coding	0	9	2	913	19	0	1	233	0	81	2	0	0	0	0	0	3	0	0	0	0	7	581
PH02Gene00952	PH02Gene00952	PH02Gene00952.t1	protein_coding	1	32	26	1146	16	0	8	266	0	88	26	0	0	0	0	0	7	1	0	0	0	26	774
PH02Gene00953	PH02Gene00953	PH02Gene00953.t1	protein_coding	0	5	7	1080	26	0	5	526	0	0	7	0	0	0	0	0	0	0	0	0	0	5	523
PH02Gene00954	PH02Gene00954	PH02Gene00954.t1	protein_coding	2	7	7	1058	0	0	0	613	0	11	7	0	0	0	2	0	0	0	0	0	0	7	436
PH02Gene00955	PH02Gene00955	PH02Gene00955.t1	protein_coding	1	4	12	464	0	0	0	403	0	24	12	0	0	0	0	0	2	0	0	1	0	3	38
PH02Gene00956	PH02Gene00956	PH02Gene00956.t1	protein_coding	3	11	24	573	0	0	0	422	0	79	24	0	0	0	1	1	6	1	0	0	0	6	79
PH02Gene00957	PH02Gene00957	PH02Gene00957.t1	protein_coding	1	27	39	940	21	1	14	491	0	15	39	0	0	0	0	0	1	0	1	0	0	26	399
PH02Gene00958	PH02Gene00958	PH02Gene00958.t1	protein_coding	2	19	24	975	25	0	6	418	0	14	24	0	0	0	1	0	0	0	1	0	0	19	513
PH02Gene00959	PH02Gene00959	PH02Gene00959.t1	protein_coding	1	45	50	767	21	0	0	548	0	36	50	0	0	0	0	0	4	0	1	0	0	42	164
PH02Gene00960	PH02Gene00960	PH02Gene00960.t1	protein_coding	0	34	14	917	0	0	0	375	0	402	14	0	0	0	0	0	4	0	0	0	0	31	143
PH02Gene00961	PH02Gene00961	PH02Gene00961.t1	protein_coding	0	58	57	930	1	0	3	382	0	131	57	0	0	0	0	0	12	0	0	0	0	47	424
PH02Gene00962	PH02Gene00962	PH02Gene00962.t1	protein_coding	0	10	7	613	0	0	0	195	0	24	7	0	0	0	0	0	1	0	0	0	1	9	394
PH02Gene00963	PH02Gene00963	PH02Gene00963.t1	protein_coding	0	9	5	734	11	2	11	198	0	25	5	0	0	0	0	0	2	0	0	0	0	6	490
PH02Gene00964	PH02Gene00964	PH02Gene00964.t1	protein_coding	1	26	14	2660	1	0	7	705	0	1414	14	0	0	0	0	1	6	0	0	0	0	22	538
PH02Gene00965	PH02Gene00965	PH02Gene00965.t1	protein_coding	1	17	10	1601	11	2	13	618	0	378	10	0	0	0	0	1	1	0	0	0	0	14	583
PH02Gene00966	PH02Gene00966	PH02Gene00966.t1	protein_coding	0	5	15	1209	0	0	0	607	0	151	15	0	0	0	0	0	0	0	0	0	0	5	451
PH02Gene00967	PH02Gene00967	PH02Gene00967.t1	protein_coding	1	16	17	999	33	0	7	490	0	71	17	0	0	0	1	0	3	0	0	0	0	13	402
PH02Gene00968	PH02Gene00968	PH02Gene00968.t1	protein_coding	0	20	10	1235	16	0	14	393	0	194	10	0	0	0	0	0	0	0	0	0	0	20	618
PH02Gene00969	PH02Gene00969	PH02Gene00969.t1	protein_coding	2	36	50	1037	0	0	0	580	0	10	50	0	0	0	0	0	3	0	2	0	0	35	448
PH02Gene00970	PH02Gene00970	PH02Gene00970.t1	protein_coding	0	11	21	967	7	1	6	655	0	24	21	0	0	0	0	0	4	0	0	0	0	6	277
PH02Gene00971	PH02Gene00971	PH02Gene00971.t1	protein_coding	1	13	14	730	15	0	0	204	0	236	14	0	0	0	0	1	2	0	0	0	0	11	278
PH02Gene00972	PH02Gene00972	PH02Gene00972.t1	protein_coding	1	16	30	763	10	0	0	387	0	101	30	0	0	0	0	0	1	0	1	0	0	15	266
PH02Gene00973	PH02Gene00973	PH02Gene00973.t1	protein_coding	0	11	6	756	17	2	5	491	0	63	6	0	0	0	0	0	1	0	0	0	0	8	181
PH02Gene00974	PH02Gene00974	PH02Gene00974.t1	protein_coding	0	4	21	504	0	0	0	134	0	6	21	0	0	0	0	0	0	0	0	0	0	4	364
PH02Gene00975	PH02Gene00975	PH02Gene00975.t1	protein_coding	0	31	10	1310	12	0	10	340	0	343	10	0	0	0	0	0	6	0	0	0	0	25	611
PH02Gene00976	PH02Gene00976	PH02Gene00976.t1	protein_coding	1	5	2	954	0	0	0	242	0	203	2	0	0	0	0	1	4	0	0	0	0	1	514
PH02Gene00977	PH02Gene00977	PH02Gene00977.t1	protein_coding	0	5	8	1422	0	0	0	485	0	375	8	0	0	0	0	0	3	0	0	0	0	3	564
PH02Gene00978	PH02Gene00978	PH02Gene00978.t1	protein_coding	0	3	2	1004	29	1	15	506	0	2	2	0	0	0	0	0	1	0	0	0	0	1	453
PH02Gene00979	PH02Gene00979	PH02Gene00979.t1	protein_coding	0	16	12	1077	12	2	3	767	0	3	12	0	0	0	0	0	0	0	0	0	0	14	292
PH02Gene00980	PH02Gene00980	PH02Gene00980.t1	protein_coding	0	5	18	932	12	0	0	169	0	149	18	0	0	0	0	0	2	0	0	0	0	3	603
PH02Gene00981	PH02Gene00981	PH02Gene00981.t2	protein_coding	1	10	12	1542	6	1	13	417	0	690	12	0	0	0	0	0	2	0	0	1	0	7	418
PH02Gene00982	PH02Gene00982	PH02Gene00982.t1	protein_coding	0	30	9	835	0	0	0	309	0	3	9	0	0	0	0	0	0	0	0	0	0	30	523
PH02Gene00983	PH02Gene00983	PH02Gene00983.t1	protein_coding	0	26	14	1286	57	1	12	521	0	362	14	0	0	0	0	0	4	0	0	0	0	22	337
PH02Gene00984	PH02Gene00984	PH02Gene00984.t1	protein_coding	1	12	20	615	20	2	7	20	0	46	20	0	0	0	0	0	3	0	1	0	0	7	525
PH02Gene00985	PH02Gene00985	PH02Gene00985.t1	protein_coding	4	13	21	1936	36	0	1	352	0	916	21	0	0	0	0	0	5	0	4	0	0	9	635
PH02Gene00986	PH02Gene00986	PH02Gene00986.t1	protein_coding	0	6	9	805	5	0	0	318	0	5	9	0	0	0	0	0	1	0	0	0	0	6	477
PH02Gene00987	PH02Gene00987	PH02Gene00987.t1	protein_coding	1	11	25	845	0	0	0	344	0	1	25	0	0	0	0	0	1	0	1	0	0	11	500
PH02Gene00988	PH02Gene00988	PH02Gene00988.t1	protein_coding	1	4	7	601	0	0	0	310	0	11	7	0	0	0	1	0	2	0	0	0	0	2	283
PH02Gene00989	PH02Gene00989	PH02Gene00989.t1	protein_coding	0	1	4	669	0	0	0	284	0	3	4	0	0	0	0	0	0	0	0	0	0	1	382
PH02Gene00990	PH02Gene00990	PH02Gene00990.t1	protein_coding	0	7	2	657	4	0	0	187	0	28	2	0	0	0	0	0	1	0	0	0	0	6	439
PH02Gene00991	PH02Gene00991	PH02Gene00991.t2	protein_coding	0	30	36	759	0	0	13	277	0	32	36	0	0	0	0	0	1	0	0	0	0	30	437
PH02Gene00992	PH02Gene00992	PH02Gene00992.t1	protein_coding	1	12	17	1198	19	2	18	131	0	398	17	0	0	0	0	0	2	0	1	0	0	9	632
PH02Gene00993	PH02Gene00993	PH02Gene00993.t1	protein_coding	0	10	30	1265	6	0	3	587	0	95	30	0	0	0	0	0	3	0	0	0	0	8	576
PH02Gene00994	PH02Gene00994	PH02Gene00994.t1	protein_coding	0	23	5	1205	42	0	4	417	0	172	5	0	0	0	0	0	5	0	0	0	0	20	572
PH02Gene00995	PH02Gene00995	PH02Gene00995.t1	protein_coding	2	8	14	602	0	0	0	120	0	37	14	0	0	0	0	1	1	0	1	0	0	7	447
PH02Gene00996	PH02Gene00996	PH02Gene00996.t1	protein_coding	0	6	5	788	15	1	6	343	0	0	5	0	0	0	0	0	0	0	0	0	0	5	424
PH02Gene00997	PH02Gene00997	PH02Gene00997.t2	protein_coding	1	18	21	781	9	0	3	340	0	59	21	0	0	0	0	0	0	0	1	0	0	18	370
PH02Gene00998	PH02Gene00998	PH02Gene00998.t1	protein_coding	0	11	7	1267	32	2	15	365	0	3	7	0	0	0	0	0	0	0	0	0	0	9	852
PH02Gene00999	PH02Gene00999	PH02Gene00999.t1	protein_coding	0	12	2	708	0	0	0	383	0	38	2	0	0	0	0	0	8	0	0	0	0	4	295
PH02Gene01000	PH02Gene01000	PH02Gene01000.t1	protein_coding	0	38	44	733	15	0	3	246	0	41	44	0	0	0	0	0	1	0	0	0	0	37	429
PH02Gene01001	PH02Gene01001	PH02Gene01001.t1	protein_coding	0	12	11	976	13	1	22	430	0	0	11	0	0	0	0	0	0	0	0	0	0	11	511
PH02Gene01002	PH02Gene01002	PH02Gene01002.t1	protein_coding	0	19	21	669	32	0	12	338	0	7	21	0	0	0	0	0	0	0	0	0	0	19	280
PH02Gene01003	PH02Gene01003	PH02Gene01003.t1	protein_coding	2	10	15	510	0	0	0	181	0	48	15	0	0	0	0	0	2	0	2	0	0	8	283
PH02Gene01004	PH02Gene01004	PH02Gene01004.t2	protein_coding	0	14	10	992	2	1	5	375	0	81	10	0	0	0	0	0	2	0	0	0	0	12	529
PH02Gene01005	PH02Gene01005	PH02Gene01005.t1	protein_coding	1	33	20	1409	8	5	16	501	0	106	20	0	0	0	0	0	8	0	1	0	0	21	783
PH02Gene01006	PH02Gene01006	PH02Gene01006.t3	protein_coding	0	25	17	1137	33	9	37	363	0	142	17	0	0	0	0	0	2	0	0	0	0	14	564
PH02Gene01007	PH02Gene01007	PH02Gene01007.t1	protein_coding	4	46	36	1776	0	0	0	289	0	1049	36	0	0	0	0	1	7	1	2	0	0	39	446
PH02Gene01008	PH02Gene01008	PH02Gene01008.t1	protein_coding	1	15	9	1019	14	0	0	530	0	43	9	0	0	0	0	1	4	0	0	0	0	11	437
PH02Gene01009	PH02Gene01009	PH02Gene01009.t1	protein_coding	0	9	15	963	13	1	7	532	0	28	15	0	0	0	0	0	0	0	0	0	0	8	383
PH02Gene01010	PH02Gene01010	PH02Gene01010.t1	protein_coding	3	4	19	1063	0	0	0	374	0	12	19	0	0	0	0	0	1	1	2	0	0	3	678
PH02Gene01011	PH02Gene01011	PH02Gene01011.t1	protein_coding	0	10	28	854	0	0	0	568	0	40	28	0	0	0	0	0	0	0	0	0	0	10	246
PH02Gene01012	PH02Gene01012	PH02Gene01012.t2	protein_coding	0	11	12	1248	16	0	3	560	0	94	12	0	0	0	0	0	1	0	0	0	0	10	575
PH02Gene01013	PH02Gene01013	PH02Gene01013.t1	protein_coding	0	12	8	1055	7	0	7	460	0	20	8	0	0	0	0	0	1	0	0	0	0	11	562
PH02Gene01014	PH02Gene01014	PH02Gene01014.t1	protein_coding	1	12	9	750	16	1	6	454	0	19	9	0	0	0	0	0	4	0	1	0	0	7	255
PH02Gene01015	PH02Gene01015	PH02Gene01015.t1	protein_coding	1	13	4	825	12	1	2	258	0	13	4	0	0	0	1	0	0	0	0	0	0	12	541
PH02Gene01016	PH02Gene01016	PH02Gene01016.t1	protein_coding	0	14	23	760	18	0	3	385	0	0	23	0	0	0	0	0	0	0	0	0	0	14	354
PH02Gene01017	PH02Gene01017	PH02Gene01017.t1	protein_coding	0	20	37	1036	22	0	4	575	0	0	37	0	0	0	0	0	0	0	0	0	1	19	435
PH02Gene01018	PH02Gene01018	PH02Gene01018.t1	protein_coding	1	22	37	771	0	0	0	504	0	81	37	0	0	0	0	0	3	0	1	0	0	20	188
PH02Gene01019	PH02Gene01019	PH02Gene01019.t1	protein_coding	1	23	43	1083	0	0	0	353	0	180	43	0	0	0	0	0	3	0	1	0	0	21	552
PH02Gene01020	PH02Gene01020	PH02Gene01020.t1	protein_coding	0	14	24	914	10	3	11	472	0	11	24	0	0	0	0	0	1	0	0	0	0	10	411
PH02Gene01021	PH02Gene01021	PH02Gene01021.t1	protein_coding	4	25	34	786	0	0	0	509	0	110	34	0	0	0	0	0	3	3	1	0	0	23	169
PH02Gene01022	PH02Gene01022	PH02Gene01022.t1	protein_coding	1	32	22	1109	0	0	0	559	1	65	22	0	0	0	0	0	6	1	0	0	0	26	490
PH02Gene01023	PH02Gene01023	PH02Gene01023.t1	protein_coding	1	12	26	631	0	0	0	315	0	11	26	0	0	0	0	0	2	0	1	0	0	10	307
PH02Gene01024	PH02Gene01024	PH02Gene01024.t1	protein_coding	2	60	43	942	14	0	8	451	0	16	43	0	0	0	0	1	1	0	1	0	0	59	455
PH02Gene01025	PH02Gene01025	PH02Gene01025.t1	protein_coding	0	4	5	832	27	0	0	503	0	2	5	0	0	0	0	0	1	0	0	0	0	3	300
PH02Gene01026	PH02Gene01026	PH02Gene01026.t1	protein_coding	0	18	11	681	0	4	11	374	0	60	11	0	0	0	0	0	0	0	0	0	0	14	236
PH02Gene01027	PH02Gene01027	PH02Gene01027.t1	protein_coding	1	36	30	2140	0	0	2	137	0	1669	30	0	0	0	1	0	11	0	0	0	0	26	343
PH02Gene01028	PH02Gene01028	PH02Gene01028.t1	protein_coding	0	15	10	1122	2	5	24	371	0	51	10	0	0	0	0	0	2	0	0	0	0	9	675
PH02Gene01029	PH02Gene01029	PH02Gene01029.t1	protein_coding	2	9	10	1174	0	0	0	793	0	65	10	0	0	0	2	0	4	0	0	0	0	6	321
PH02Gene01030	PH02Gene01030	PH02Gene01030.t1	protein_coding	0	11	20	661	16	2	16	349	0	0	20	0	0	0	0	0	0	0	0	0	0	9	280
PH02Gene01031	PH02Gene01031	PH02Gene01031.t1	protein_coding	1	16	16	1013	5	4	33	463	0	38	16	0	0	0	0	0	1	0	1	0	0	11	475
PH02Gene01032	PH02Gene01032	PH02Gene01032.t1	protein_coding	1	20	29	1278	0	0	0	214	1	652	29	0	0	0	1	0	5	0	0	0	0	14	418
PH02Gene01033	PH02Gene01033	PH02Gene01033.t1	protein_coding	4	2	17	742	0	0	0	265	0	5	17	0	0	0	0	0	1	1	2	1	0	2	472
PH02Gene01034	PH02Gene01034	PH02Gene01034.t1	protein_coding	0	2	2	619	5	1	14	389	0	3	2	0	0	0	0	0	1	0	0	0	0	0	209
PH02Gene01035	PH02Gene01035	PH02Gene01035.t1	protein_coding	4	26	28	1034	0	0	0	436	0	8	28	0	0	0	0	0	1	2	2	0	0	25	591
PH02Gene01036	PH02Gene01036	PH02Gene01036.t1	protein_coding	0	5	6	800	0	0	0	234	0	23	6	0	0	0	0	0	1	0	0	0	0	4	544
PH02Gene01037	PH02Gene01037	PH02Gene01037.t1	protein_coding	0	14	12	1066	0	0	0	492	0	93	12	0	0	0	0	0	2	0	0	0	0	13	482
PH02Gene01038	PH02Gene01038	PH02Gene01038.t1	protein_coding	0	6	2	1102	3	1	7	734	0	113	2	0	0	0	0	0	2	0	0	0	0	3	247
PH02Gene01039	PH02Gene01039	PH02Gene01039.t1	protein_coding	0	6	5	712	3	2	4	389	0	0	5	0	0	0	0	0	0	0	0	0	0	4	316
PH02Gene01040	PH02Gene01040	PH02Gene01040.t1	protein_coding	4	21	44	603	0	3	25	126	0	9	44	0	0	0	0	0	0	0	4	0	0	18	443
PH02Gene01041	PH02Gene01041	PH02Gene01041.t2	protein_coding	0	12	8	623	12	0	3	258	0	45	8	0	0	0	0	0	2	0	0	0	0	11	306
PH02Gene01042	PH02Gene01042	PH02Gene01042.t1	protein_coding	0	1	7	259	0	0	0	197	0	4	7	0	0	0	0	0	1	0	0	0	0	1	58
PH02Gene01043	PH02Gene01043	PH02Gene01043.t1	protein_coding	0	9	4	445	16	0	13	68	0	23	4	0	0	0	0	0	0	0	0	0	0	9	325
PH02Gene01044	PH02Gene01044	PH02Gene01044.t2	protein_coding	1	26	24	931	13	0	0	199	0	424	24	0	0	0	0	0	4	0	1	0	0	23	298
PH02Gene01045	PH02Gene01045	PH02Gene01045.t1	protein_coding	0	13	7	733	2	1	9	455	0	30	7	0	0	0	0	0	0	0	0	0	0	12	237
PH02Gene01046	PH02Gene01046	PH02Gene01046.t1	protein_coding	2	7	29	451	0	0	0	422	0	29	29	0	0	0	0	2	1	0	0	0	0	7	2
PH02Gene01047	PH02Gene01047	PH02Gene01047.t1	protein_coding	0	10	4	1151	19	0	3	571	0	81	4	0	0	0	0	0	2	0	0	0	0	8	478
PH02Gene01048	PH02Gene01048	PH02Gene01048.t1	protein_coding	0	1	7	631	0	0	0	270	0	4	7	0	0	0	0	0	0	0	0	0	0	1	357
PH02Gene01049	PH02Gene01049	PH02Gene01049.t2	protein_coding	0	14	4	778	16	1	5	332	0	18	4	0	0	0	0	0	0	0	0	0	0	13	407
PH02Gene01050	PH02Gene01050	PH02Gene01050.t1	protein_coding	1	14	14	1873	39	0	6	497	0	1003	14	0	0	0	0	1	8	0	0	0	0	8	333
PH02Gene01051	PH02Gene01051	PH02Gene01051.t1	protein_coding	2	8	16	849	0	0	0	266	0	127	16	0	0	0	0	0	3	0	2	0	1	7	456
PH02Gene01052	PH02Gene01052	PH02Gene01052.t1	protein_coding	0	20	35	1270	34	0	11	413	0	570	35	0	0	0	0	0	1	0	0	0	0	19	242
PH02Gene01053	PH02Gene01053	PH02Gene01053.t2	protein_coding	0	22	34	1220	7	0	0	534	0	88	34	0	0	0	0	0	5	0	0	0	0	18	595
PH02Gene01054	PH02Gene01054	PH02Gene01054.t1	protein_coding	0	7	3	1137	19	2	6	567	0	8	3	0	0	0	0	0	0	0	0	0	0	5	537
PH02Gene01055	PH02Gene01055	PH02Gene01055.t1	protein_coding	0	9	14	986	34	0	5	365	0	34	14	0	0	0	0	0	1	0	0	0	0	8	549
PH02Gene01056	PH02Gene01056	PH02Gene01056.t1	protein_coding	5	19	39	1012	0	0	0	347	0	80	39	0	0	0	1	1	1	0	2	1	0	19	587
PH02Gene01057	PH02Gene01057	PH02Gene01057.t2	protein_coding	0	6	4	1199	17	0	5	527	0	8	4	0	0	0	0	0	3	0	0	0	0	4	644
PH02Gene01058	PH02Gene01058	PH02Gene01058.t1	protein_coding	0	9	0	856	11	1	11	351	0	34	0	0	0	0	0	0	1	0	0	0	0	7	450
PH02Gene01059	PH02Gene01059	PH02Gene01059.t1	protein_coding	3	30	40	1160	0	0	0	774	0	19	40	0	0	0	0	0	3	0	3	0	0	28	369
PH02Gene01060	PH02Gene01060	PH02Gene01060.t1	protein_coding	0	33	22	2507	7	0	11	829	0	1078	22	0	0	0	0	0	2	0	0	0	0	31	584
PH02Gene01061	PH02Gene01061	PH02Gene01061.t3	protein_coding	1	30	30	842	5	2	8	340	0	19	30	0	0	0	0	0	3	0	1	0	0	26	472
PH02Gene01062	PH02Gene01062	PH02Gene01062.t1	protein_coding	0	9	7	624	34	0	1	253	0	11	7	0	0	0	0	0	2	0	0	0	0	7	326
PH02Gene01063	PH02Gene01063	PH02Gene01063.t1	protein_coding	0	7	9	658	5	1	11	188	0	0	9	0	0	0	0	0	0	0	0	0	0	6	454
PH02Gene01064	PH02Gene01064	PH02Gene01064.t1	protein_coding	4	84	54	1022	17	4	17	348	0	206	54	0	0	0	2	0	16	0	2	0	0	70	445
PH02Gene01065	PH02Gene01065	PH02Gene01065.t1	protein_coding	0	6	2	1164	38	1	12	119	0	333	2	0	0	0	0	0	3	0	0	0	0	2	665
PH02Gene01066	PH02Gene01066	PH02Gene01066.t1	protein_coding	0	3	13	905	6	1	19	394	0	14	13	0	0	0	0	0	1	0	0	0	0	1	473
PH02Gene01067	PH02Gene01067	PH02Gene01067.t1	protein_coding	0	16	12	1093	7	0	4	311	0	452	12	0	0	0	0	0	2	0	0	0	0	14	321
PH02Gene01068	PH02Gene01068	PH02Gene01068.t1	protein_coding	0	5	4	829	13	1	4	405	0	50	4	0	0	0	0	0	1	0	0	0	0	3	358
PH02Gene01069	PH02Gene01069	PH02Gene01069.t1	protein_coding	0	40	50	926	14	4	14	247	0	118	50	0	0	0	0	0	1	0	0	0	0	36	533
PH02Gene01070	PH02Gene01070	PH02Gene01070.t4	protein_coding	1	62	63	971	18	1	10	447	0	47	63	0	0	0	0	0	0	0	1	0	0	61	449
PH02Gene01071	PH02Gene01071	PH02Gene01071.t1	protein_coding	0	11	6	1287	14	0	13	560	0	170	6	0	0	0	0	0	2	0	0	0	0	9	532
PH02Gene01072	PH02Gene01072	PH02Gene01072.t1	protein_coding	0	5	4	1292	0	0	0	457	0	33	4	0	0	0	0	0	2	0	0	0	0	3	804
PH02Gene01073	PH02Gene01073	PH02Gene01073.t1	protein_coding	1	9	16	411	0	0	0	229	0	11	16	0	0	0	0	0	1	0	0	1	0	9	171
PH02Gene01074	PH02Gene01074	PH02Gene01074.t2	protein_coding	1	55	52	2301	4	0	5	243	0	1884	52	0	0	0	0	0	16	0	1	0	0	42	178
PH02Gene01075	PH02Gene01075	PH02Gene01075.t1	protein_coding	3	35	23	1151	13	3	16	269	0	194	23	0	0	0	0	0	11	0	3	0	0	25	666
PH02Gene01076	PH02Gene01076	PH02Gene01076.t1	protein_coding	0	20	10	1464	0	0	0	366	0	908	10	0	0	0	0	0	0	0	0	0	0	20	190
PH02Gene01077	PH02Gene01077	PH02Gene01077.t1	protein_coding	0	8	6	1225	10	0	4	322	0	230	6	0	0	0	0	0	5	0	0	0	0	3	664
PH02Gene01078	PH02Gene01078	PH02Gene01078.t1	protein_coding	2	7	18	950	0	0	0	600	0	64	18	0	0	0	0	0	3	0	0	2	0	6	287
PH02Gene01079	PH02Gene01079	PH02Gene01079.t1	protein_coding	3	60	88	953	60	0	0	524	0	30	88	0	0	0	0	0	5	1	2	0	0	58	340
PH02Gene01080	PH02Gene01080	PH02Gene01080.t1	protein_coding	0	6	8	969	11	1	4	430	0	0	8	0	0	0	0	0	0	0	0	0	0	5	524
PH02Gene01081	PH02Gene01081	PH02Gene01081.t1	protein_coding	1	7	8	987	0	0	0	605	0	5	8	0	0	0	0	0	5	0	0	1	0	4	380
PH02Gene01082	PH02Gene01082	PH02Gene01082.t1	protein_coding	0	9	24	776	0	0	0	434	0	44	24	0	0	0	0	0	0	0	0	0	0	9	298
PH02Gene01083	PH02Gene01083	PH02Gene01083.t1	protein_coding	0	12	27	543	4	1	6	40	0	9	27	0	0	0	0	0	0	0	0	0	0	11	484
PH02Gene01084	PH02Gene01084	PH02Gene01084.t1	protein_coding	0	22	8	504	5	0	10	283	0	154	8	0	0	0	0	0	2	0	0	0	0	20	54
PH02Gene01085	PH02Gene01085	PH02Gene01085.t1	protein_coding	0	21	11	1113	14	1	10	540	0	48	11	0	0	0	0	0	1	0	0	0	0	20	501
PH02Gene01086	PH02Gene01086	PH02Gene01086.t1	protein_coding	0	28	14	958	8	1	7	249	0	49	14	0	0	0	0	0	4	0	0	0	0	23	649
PH02Gene01088	PH02Gene01088	PH02Gene01088.t1	protein_coding	0	29	36	590	0	0	0	180	0	56	36	0	0	0	0	0	3	0	0	0	0	26	357
PH02Gene01089	PH02Gene01089	PH02Gene01089.t1	protein_coding	0	15	12	793	21	3	18	349	0	0	12	0	0	0	0	0	0	0	0	0	0	12	405
PH02Gene01090	PH02Gene01090	PH02Gene01090.t1	protein_coding	2	30	33	634	13	0	20	142	0	47	33	0	0	0	0	0	0	2	0	0	0	30	412
PH02Gene01091	PH02Gene01091	PH02Gene01091.t1	protein_coding	1	24	23	2057	7	0	3	184	0	1675	23	0	0	0	0	0	1	0	1	0	0	23	189
PH02Gene01092	PH02Gene01092	PH02Gene01092.t1	protein_coding	0	22	13	759	8	0	1	318	0	144	13	0	0	0	0	0	6	0	0	0	0	17	293
PH02Gene01093	PH02Gene01093	PH02Gene01093.t2	protein_coding	1	28	12	1128	14	0	3	131	0	494	12	0	0	0	0	0	2	0	1	0	0	26	488
PH02Gene01094	PH02Gene01094	PH02Gene01094.t1	protein_coding	0	19	9	393	15	1	13	298	0	34	9	0	0	0	0	0	2	0	0	0	0	17	34
PH02Gene01095	PH02Gene01095	PH02Gene01095.t1	protein_coding	7	25	39	1133	14	0	0	283	0	504	39	0	0	0	1	2	12	0	4	0	0	18	341
PH02Gene01096	PH02Gene01096	PH02Gene01096.t1	protein_coding	8	48	61	1249	0	0	0	550	0	146	61	0	0	0	1	1	4	0	6	0	0	45	558
PH02Gene01097	PH02Gene01097	PH02Gene01097.t1	protein_coding	1	12	12	601	4	0	13	159	0	0	12	0	0	0	0	0	0	0	1	0	0	12	425
PH02Gene01098	PH02Gene01098	PH02Gene01098.t1	protein_coding	2	8	13	774	0	0	0	241	0	135	13	0	0	0	0	0	0	1	1	0	0	8	398
PH02Gene01099	PH02Gene01099	PH02Gene01099.t1	protein_coding	5	87	131	951	13	3	16	495	0	98	131	0	0	0	0	0	10	0	5	0	0	80	332
PH02Gene01100	PH02Gene01100	PH02Gene01100.t1	protein_coding	0	17	18	1662	49	0	2	501	0	803	18	0	0	0	0	0	2	0	0	0	0	15	308
PH02Gene01101	PH02Gene01101	PH02Gene01101.t1	protein_coding	6	23	43	1094	0	0	0	485	0	148	43	0	0	0	1	3	16	0	1	1	0	17	471
PH02Gene01102	PH02Gene01102	PH02Gene01102.t1	protein_coding	2	12	21	1671	0	0	0	231	0	1019	21	0	0	0	0	1	6	0	1	0	0	10	424
PH02Gene01103	PH02Gene01103	PH02Gene01103.t1	protein_coding	2	28	45	740	0	0	0	168	0	256	45	0	0	0	1	1	7	0	0	0	0	26	320
PH02Gene01104	PH02Gene01104	PH02Gene01104.t1	protein_coding	1	6	11	914	0	0	0	290	0	9	11	0	0	0	0	1	0	0	0	0	0	6	616
PH02Gene01105	PH02Gene01105	PH02Gene01105.t2	protein_coding	0	7	11	1113	26	0	14	580	0	60	11	0	0	0	0	0	3	0	0	0	0	5	434
PH02Gene01106	PH02Gene01106	PH02Gene01106.t1	protein_coding	0	20	46	1289	0	0	0	569	0	202	46	0	0	0	0	0	2	0	0	0	0	19	519
PH02Gene01107	PH02Gene01107	PH02Gene01107.t1	protein_coding	1	45	11	1302	2	40	184	315	0	368	11	0	0	0	0	0	0	0	1	0	0	5	433
PH02Gene01108	PH02Gene01108	PH02Gene01108.t1	protein_coding	1	18	26	828	0	0	0	257	0	86	26	0	0	0	0	0	1	0	1	0	0	17	486
PH02Gene01109	PH02Gene01109	PH02Gene01109.t1	protein_coding	0	6	9	1000	17	0	1	408	0	26	9	0	0	0	0	0	0	0	0	0	0	6	548
PH02Gene01110	PH02Gene01110	PH02Gene01110.t1	protein_coding	2	30	36	937	0	0	0	410	0	107	36	0	0	0	1	0	0	0	1	0	0	30	421
PH02Gene01111	PH02Gene01111	PH02Gene01111.t1	protein_coding	0	6	1	386	0	0	0	263	0	62	1	0	0	0	0	0	3	0	0	0	0	3	64
PH02Gene01112	PH02Gene01112	PH02Gene01112.t1	protein_coding	3	16	12	818	45	0	2	492	0	225	12	0	0	0	0	1	4	0	2	0	0	13	58
PH02Gene01113	PH02Gene01113	PH02Gene01113.t1	protein_coding	4	10	8	735	0	0	0	433	0	18	8	0	0	0	0	1	4	0	2	1	0	8	287
PH02Gene01114	PH02Gene01114	PH02Gene01114.t1	protein_coding	4	37	52	1139	0	0	0	464	0	8	52	0	0	0	0	1	1	0	3	0	0	36	669
PH02Gene01115	PH02Gene01115	PH02Gene01115.t1	protein_coding	0	3	9	786	0	0	0	589	0	10	9	0	0	0	0	0	1	0	0	0	0	2	188
PH02Gene01116	PH02Gene01116	PH02Gene01116.t1	protein_coding	0	13	31	1153	13	0	4	576	0	29	31	0	0	0	0	0	0	0	0	0	0	13	531
PH02Gene01117	PH02Gene01117	PH02Gene01117.t1	protein_coding	0	4	13	1270	17	0	2	683	0	8	13	0	0	0	0	0	1	0	0	0	0	3	561
PH02Gene01118	PH02Gene01118	PH02Gene01118.t1	protein_coding	1	25	44	913	0	0	0	441	0	115	44	0	0	0	1	0	2	0	0	0	0	23	360
PH02Gene01119	PH02Gene01119	PH02Gene01119.t1	protein_coding	0	14	4	1859	38	0	20	675	0	468	4	0	0	0	0	0	4	0	0	0	0	10	662
PH02Gene01120	PH02Gene01120	PH02Gene01120.t1	protein_coding	1	11	7	1089	0	0	6	498	0	107	7	0	0	0	1	0	5	0	0	0	0	7	483
PH02Gene01121	PH02Gene01121	PH02Gene01121.t1	protein_coding	1	7	12	683	0	0	0	335	0	28	12	0	0	0	1	0	6	0	0	0	0	3	325
PH02Gene01122	PH02Gene01122	PH02Gene01122.t1	protein_coding	5	38	55	1773	0	0	0	599	0	118	55	0	0	0	1	2	1	0	2	0	0	37	1060
PH02Gene01123	PH02Gene01123	PH02Gene01123.t1	protein_coding	0	12	17	1290	0	0	0	538	0	302	17	0	0	0	0	0	1	0	0	0	0	11	451
PH02Gene01124	PH02Gene01124	PH02Gene01124.t1	protein_coding	1	13	27	1202	0	0	0	552	0	324	27	0	0	0	0	0	8	0	1	0	0	10	329
PH02Gene01125	PH02Gene01125	PH02Gene01125.t1	protein_coding	4	20	26	995	0	0	0	346	0	104	26	0	0	0	0	0	1	0	4	0	0	19	546
PH02Gene01126	PH02Gene01126	PH02Gene01126.t4	protein_coding	0	60	52	1151	186	0	7	398	0	178	52	0	0	0	0	0	5	0	0	0	0	56	386
PH02Gene01127	PH02Gene01127	PH02Gene01127.t1	protein_coding	0	9	22	1308	1	0	13	266	0	535	22	0	0	0	0	0	2	0	0	0	0	8	494
PH02Gene01128	PH02Gene01128	PH02Gene01128.t1	protein_coding	0	10	1	804	14	2	18	129	0	71	1	0	0	0	0	0	1	0	0	0	0	8	572
PH02Gene01129	PH02Gene01129	PH02Gene01129.t1	protein_coding	0	19	10	906	8	0	11	621	0	142	10	0	0	0	0	0	4	0	0	0	0	16	126
PH02Gene01130	PH02Gene01130	PH02Gene01130.t1	protein_coding	0	1	4	922	0	0	0	282	0	133	4	0	0	0	0	0	1	0	0	0	0	0	508
PH02Gene01131	PH02Gene01131	PH02Gene01131.t1	protein_coding	0	42	46	1038	10	1	12	345	0	318	46	0	0	0	0	0	3	0	0	0	0	38	356
PH02Gene01132	PH02Gene01132	PH02Gene01132.t1	protein_coding	1	8	4	1029	25	0	8	398	0	284	4	0	0	0	0	0	2	0	0	1	0	6	316
PH02Gene01133	PH02Gene01133	PH02Gene01133.t1	protein_coding	9	47	50	764	22	2	17	148	0	201	50	0	0	0	5	2	26	0	2	0	0	28	400
PH02Gene01134	PH02Gene01134	PH02Gene01134.t1	protein_coding	0	21	27	965	0	0	0	313	0	195	27	0	0	0	0	0	6	0	0	0	0	17	461
PH02Gene01135	PH02Gene01135	PH02Gene01135.t1	protein_coding	0	20	25	690	0	7	93	507	0	16	25	0	0	0	0	0	1	0	0	0	0	12	75
PH02Gene01136	PH02Gene01136	PH02Gene01136.t1	protein_coding	2	15	17	774	0	0	0	298	0	45	17	0	0	0	1	1	7	0	0	0	0	12	436
PH02Gene01137	PH02Gene01137	PH02Gene01137.t1	protein_coding	0	14	1	944	0	0	2	353	0	151	1	0	0	0	0	0	1	0	0	0	0	14	438
PH02Gene01138	PH02Gene01138	PH02Gene01138.t1	protein_coding	0	2	0	1078	17	2	13	515	0	6	0	0	0	0	0	0	0	0	0	0	0	0	527
PH02Gene01139	PH02Gene01139	PH02Gene01139.t1	protein_coding	0	13	16	1108	38	2	10	511	0	0	16	0	0	0	0	0	1	0	0	0	0	10	549
PH02Gene01140	PH02Gene01140	PH02Gene01140.t1	protein_coding	5	24	37	856	0	0	0	452	0	44	37	0	0	0	0	0	3	0	5	0	0	22	362
PH02Gene01141	PH02Gene01141	PH02Gene01141.t1	protein_coding	0	11	5	821	18	0	3	314	0	14	5	0	0	0	0	0	4	0	0	0	0	7	476
PH02Gene01142	PH02Gene01142	PH02Gene01142.t1	protein_coding	0	12	3	974	18	2	23	317	0	119	3	0	0	0	0	0	1	0	0	0	0	9	498
PH02Gene01143	PH02Gene01143	PH02Gene01143.t1	protein_coding	0	10	15	1294	11	0	8	313	0	168	15	0	0	0	0	0	4	0	0	0	0	8	796
PH02Gene01144	PH02Gene01144	PH02Gene01144.t1	protein_coding	0	27	10	1149	15	0	0	548	0	96	10	0	0	0	0	0	5	0	0	0	0	23	493
PH02Gene01145	PH02Gene01145	PH02Gene01145.t1	protein_coding	0	12	1	1370	71	1	10	691	0	20	1	0	0	0	0	0	1	0	0	0	0	10	578
PH02Gene01146	PH02Gene01146	PH02Gene01146.t1	protein_coding	0	12	5	634	4	2	12	250	0	133	5	0	0	0	0	0	5	0	0	0	0	7	238
PH02Gene01147	PH02Gene01147	PH02Gene01147.t1	protein_coding	0	13	12	770	0	1	1	432	0	131	12	0	0	0	0	0	3	0	0	0	0	9	209
PH02Gene01148	PH02Gene01148	PH02Gene01148.t1	protein_coding	3	9	9	1159	0	0	0	454	0	102	9	0	0	0	0	1	6	0	0	2	0	7	606
PH02Gene01149	PH02Gene01149	PH02Gene01149.t1	protein_coding	0	12	15	1090	0	0	0	686	0	29	15	0	0	0	0	0	0	0	0	0	0	12	375
PH02Gene01150	PH02Gene01150	PH02Gene01150.t1	protein_coding	10	28	53	1311	0	0	0	635	0	72	53	0	0	0	4	1	2	1	4	0	1	26	610
PH02Gene01151	PH02Gene01151	PH02Gene01151.t1	protein_coding	0	4	9	1025	0	0	0	358	0	0	9	0	0	0	0	0	0	0	0	0	0	4	667
PH02Gene01152	PH02Gene01152	PH02Gene01152.t1	protein_coding	0	16	4	998	16	3	14	895	0	33	4	0	0	0	0	0	1	0	0	0	0	12	41
PH02Gene01153	PH02Gene01153	PH02Gene01153.t1	protein_coding	0	13	9	1698	26	1	5	665	0	339	9	0	0	0	0	0	1	0	0	0	0	11	664
PH02Gene01154	PH02Gene01154	PH02Gene01154.t1	protein_coding	4	75	64	1058	23	0	1	212	0	286	64	0	0	0	3	0	27	1	0	0	0	55	559
PH02Gene01155	PH02Gene01155	PH02Gene01155.t1	protein_coding	0	24	16	767	25	0	0	226	0	110	16	0	0	0	0	0	2	0	0	0	0	22	407
PH02Gene01156	PH02Gene01156	PH02Gene01156.t1	protein_coding	1	26	22	874	0	0	0	277	0	81	22	0	0	0	0	1	1	0	0	0	0	25	518
PH02Gene01157	PH02Gene01157	PH02Gene01157.t1	protein_coding	0	25	25	771	0	0	0	452	0	44	25	0	0	0	0	0	4	0	0	0	0	22	278
PH02Gene01158	PH02Gene01158	PH02Gene01158.t1	protein_coding	0	5	1	1484	16	1	17	759	0	123	1	0	0	0	0	0	0	0	0	0	0	4	569
PH02Gene01159	PH02Gene01159	PH02Gene01159.t1	protein_coding	0	12	8	773	76	2	10	442	0	53	8	0	0	0	0	0	0	0	0	0	0	10	192
PH02Gene01160	PH02Gene01160	PH02Gene01160.t1	protein_coding	0	14	6	619	0	0	0	229	0	28	6	0	0	0	0	0	1	0	0	0	0	13	363
PH02Gene01161	PH02Gene01161	PH02Gene01161.t1	protein_coding	0	3	9	786	0	0	0	183	0	36	9	0	0	0	0	0	0	0	0	0	0	3	567
PH02Gene01162	PH02Gene01162	PH02Gene01162.t5	protein_coding	1	12	17	1373	6	2	15	648	0	389	17	0	0	0	1	0	1	0	0	0	0	9	316
PH02Gene01163	PH02Gene01163	PH02Gene01163.t1	protein_coding	0	9	11	1395	34	0	0	490	0	480	11	0	0	0	0	0	5	0	0	0	0	5	394
PH02Gene01164	PH02Gene01164	PH02Gene01164.t1	protein_coding	0	4	4	732	0	0	0	408	0	0	4	0	0	0	0	0	0	0	0	0	0	4	324
PH02Gene01165	PH02Gene01165	PH02Gene01165.t1	protein_coding	0	39	34	1039	30	2	11	441	0	0	34	0	0	0	0	0	0	0	0	0	0	37	557
PH02Gene01166	PH02Gene01166	PH02Gene01166.t1	protein_coding	4	46	87	843	0	0	0	475	0	16	87	0	0	0	1	0	2	0	3	0	0	46	353
PH02Gene01167	PH02Gene01167	PH02Gene01167.t1	protein_coding	1	53	124	861	3	0	3	324	0	156	124	0	0	0	0	0	0	0	1	0	0	53	375
PH02Gene01168	PH02Gene01168	PH02Gene01168.t1	protein_coding	1	1	8	1224	0	0	0	591	0	16	8	0	0	0	1	0	3	0	0	0	0	0	619
PH02Gene01169	PH02Gene01169	PH02Gene01169.t1	protein_coding	5	30	51	997	0	0	0	414	0	39	51	0	0	0	2	1	4	0	2	0	0	28	549
PH02Gene01170	PH02Gene01170	PH02Gene01170.t1	protein_coding	4	47	56	1988	0	0	0	534	1	932	56	0	0	0	1	2	20	1	0	0	0	33	538
PH02Gene01171	PH02Gene01171	PH02Gene01171.t1	protein_coding	0	11	13	829	0	0	0	536	0	163	13	0	0	0	0	0	3	0	0	0	0	9	132
PH02Gene01172	PH02Gene01172	PH02Gene01172.t1	protein_coding	1	29	44	750	10	0	8	320	0	31	44	0	0	0	0	0	8	0	1	0	0	23	385
PH02Gene01173	PH02Gene01173	PH02Gene01173.t1	protein_coding	1	33	33	993	0	0	0	515	0	217	33	0	0	0	0	0	11	0	1	0	0	25	269
PH02Gene01174	PH02Gene01174	PH02Gene01174.t1	protein_coding	8	29	21	634	0	9	26	199	0	79	21	0	0	0	1	2	11	3	2	0	0	12	341
PH02Gene01175	PH02Gene01175	PH02Gene01175.t1	protein_coding	2	57	106	911	0	0	0	113	0	466	106	0	0	0	1	0	5	0	1	0	0	53	337
PH02Gene01176	PH02Gene01176	PH02Gene01176.t1	protein_coding	4	37	52	1101	0	0	0	396	0	253	52	0	0	0	0	1	14	0	3	0	0	29	461
PH02Gene01177	PH02Gene01177	PH02Gene01177.t1	protein_coding	0	16	11	869	15	1	6	513	0	0	11	0	0	0	0	0	0	0	0	0	0	15	335
PH02Gene01178	PH02Gene01178	PH02Gene01178.t4	protein_coding	1	31	13	618	10	0	7	350	0	65	13	0	0	0	1	0	2	0	0	0	0	29	188
PH02Gene01179	PH02Gene01179	PH02Gene01179.t1	protein_coding	0	13	24	1356	0	0	2	701	0	253	24	0	0	0	0	0	3	0	0	0	0	10	403
PH02Gene01180	PH02Gene01180	PH02Gene01180.t1	protein_coding	1	9	3	827	0	0	0	404	0	200	3	0	0	0	1	0	0	0	0	0	0	9	224
PH02Gene01181	PH02Gene01181	PH02Gene01181.t2	protein_coding	0	11	9	929	6	0	6	291	0	114	9	0	0	0	0	0	2	0	0	0	0	9	514
PH02Gene01182	PH02Gene01182	PH02Gene01182.t1	protein_coding	0	40	62	937	0	0	0	412	0	65	62	0	0	0	0	0	2	0	0	0	0	38	462
PH02Gene01183	PH02Gene01183	PH02Gene01183.t1	protein_coding	1	20	26	1267	7	0	0	579	0	319	26	0	0	0	0	0	4	0	1	0	0	17	365
PH02Gene01184	PH02Gene01184	PH02Gene01184.t1	protein_coding	1	33	13	860	3	4	34	454	0	0	13	0	0	0	0	0	0	0	1	0	0	29	369
PH02Gene01185	PH02Gene01185	PH02Gene01185.t1	protein_coding	7	34	42	978	0	0	0	612	0	43	42	0	0	0	2	0	4	1	3	1	0	33	326
PH02Gene01186	PH02Gene01186	PH02Gene01186.t1	protein_coding	2	77	105	1771	6	1	9	443	0	707	105	0	0	0	0	0	19	0	2	0	0	62	618
PH02Gene01187	PH02Gene01187	PH02Gene01187.t1	protein_coding	0	14	1	1047	10	1	9	327	0	110	1	0	0	0	0	0	1	0	0	0	0	12	592
PH02Gene01188	PH02Gene01188	PH02Gene01188.t1	protein_coding	0	3	9	836	2	0	0	190	0	14	9	0	0	0	0	0	0	0	0	0	0	3	630
PH02Gene01189	PH02Gene01189	PH02Gene01189.t1	protein_coding	0	19	8	582	11	1	3	171	0	41	8	0	0	0	0	0	4	0	0	0	0	14	360
PH02Gene01190	PH02Gene01190	PH02Gene01190.t1	protein_coding	0	14	10	659	20	0	5	452	0	13	10	0	0	0	0	0	4	0	0	0	0	12	169
PH02Gene01191	PH02Gene01191	PH02Gene01191.t1	protein_coding	0	37	19	1030	0	3	14	467	0	62	19	0	0	0	0	0	3	0	0	0	0	33	488
PH02Gene01192	PH02Gene01192	PH02Gene01192.t2	protein_coding	2	12	14	634	56	0	0	305	0	29	14	0	0	0	0	1	5	0	1	0	0	9	246
PH02Gene01193	PH02Gene01193	PH02Gene01193.t1	protein_coding	0	12	12	894	16	0	4	283	0	19	12	0	0	0	0	0	1	0	0	0	0	12	572
PH02Gene01194	PH02Gene01194	PH02Gene01194.t1	protein_coding	0	4	5	914	0	0	0	246	0	19	5	0	0	0	0	0	1	0	0	0	0	4	649
PH02Gene01195	PH02Gene01195	PH02Gene01195.t1	protein_coding	5	81	86	1329	24	7	34	588	0	32	86	0	0	0	0	0	2	0	5	0	0	73	652
PH02Gene01196	PH02Gene01196	PH02Gene01196.t1	protein_coding	5	25	48	1280	0	0	0	428	0	395	48	0	0	0	0	3	0	0	2	0	0	25	460
PH02Gene01197	PH02Gene01197	PH02Gene01197.t2	protein_coding	0	26	12	633	0	1	4	167	0	158	12	0	0	0	0	0	5	0	0	0	0	21	308
PH02Gene01198	PH02Gene01198	PH02Gene01198.t1	protein_coding	0	13	18	1109	0	0	0	558	0	132	18	0	0	0	0	0	0	0	0	0	0	13	419
PH02Gene01199	PH02Gene01199	PH02Gene01199.t1	protein_coding	6	119	122	621	31	2	13	342	0	128	122	0	0	0	0	0	3	0	6	0	0	114	110
PH02Gene01200	PH02Gene01200	PH02Gene01200.t3	protein_coding	0	24	23	707	12	1	5	290	0	129	23	0	0	0	0	0	8	0	0	0	0	18	275
PH02Gene01201	PH02Gene01201	PH02Gene01201.t1	protein_coding	0	11	18	538	0	0	0	265	0	3	18	0	0	0	0	0	0	0	0	0	0	11	270
PH02Gene01202	PH02Gene01202	PH02Gene01202.t1	protein_coding	0	11	8	1040	58	0	12	342	0	68	8	0	0	0	0	0	0	0	0	0	0	11	560
PH02Gene01203	PH02Gene01203	PH02Gene01203.t1	protein_coding	0	22	23	993	17	0	5	433	0	4	23	0	0	0	0	0	0	0	0	0	0	22	534
PH02Gene01204	PH02Gene01204	PH02Gene01204.t1	protein_coding	4	15	41	1262	44	0	0	610	0	345	41	0	0	0	0	1	1	1	2	0	0	14	264
PH02Gene01205	PH02Gene01205	PH02Gene01205.t1	protein_coding	0	12	11	1086	0	0	0	545	0	15	11	0	0	0	0	0	3	0	0	0	0	10	528
PH02Gene01206	PH02Gene01206	PH02Gene01206.t1	protein_coding	1	17	30	1954	123	0	2	551	0	689	30	0	0	0	1	0	1	0	0	0	0	16	591
PH02Gene01207	PH02Gene01207	PH02Gene01207.t1	protein_coding	1	18	38	1250	0	0	0	437	0	307	38	0	0	0	0	0	1	0	1	0	0	18	506
PH02Gene01208	PH02Gene01208	PH02Gene01208.t1	protein_coding	0	17	7	1166	15	1	8	395	0	235	7	0	0	0	0	0	0	0	0	0	0	16	513
PH02Gene01209	PH02Gene01209	PH02Gene01209.t1	protein_coding	2	10	17	707	0	0	0	234	0	15	17	0	0	0	0	0	7	0	0	2	0	7	461
PH02Gene01210	PH02Gene01210	PH02Gene01210.t1	protein_coding	4	20	60	851	0	0	0	201	0	211	60	0	0	0	0	0	2	1	3	0	0	19	440
PH02Gene01211	PH02Gene01211	PH02Gene01211.t1	protein_coding	2	11	22	598	0	0	0	527	0	37	22	0	0	0	1	0	3	0	1	0	0	8	38
PH02Gene01212	PH02Gene01212	PH02Gene01212.t1	protein_coding	0	22	64	443	0	0	0	421	0	17	64	0	0	0	0	0	0	0	0	0	0	22	5
PH02Gene01213	PH02Gene01213	PH02Gene01213.t1	protein_coding	4	7	9	556	0	0	0	470	0	42	9	0	0	0	1	0	4	0	2	1	0	4	48
PH02Gene01214	PH02Gene01214	PH02Gene01214.t1	protein_coding	0	21	3	1059	8	0	1	560	0	20	3	0	0	0	0	0	1	0	0	0	0	20	471
PH02Gene01215	PH02Gene01215	PH02Gene01215.t1	protein_coding	0	14	10	1811	22	1	8	155	0	831	10	0	0	0	0	0	3	0	0	0	0	10	798
PH02Gene01216	PH02Gene01216	PH02Gene01216.t1	protein_coding	0	18	24	1176	6	0	2	836	0	51	24	0	0	0	0	0	2	0	0	0	0	17	282
PH02Gene01217	PH02Gene01217	PH02Gene01217.t1	protein_coding	6	66	90	929	0	0	0	206	0	334	90	0	0	0	0	0	0	0	6	0	0	66	389
PH02Gene01218	PH02Gene01218	PH02Gene01218.t1	protein_coding	0	7	10	870	15	1	3	299	0	0	10	0	0	0	0	0	0	0	0	0	0	6	553
PH02Gene01219	PH02Gene01219	PH02Gene01219.t1	protein_coding	0	5	1	974	0	0	0	315	0	5	1	0	0	0	0	0	3	0	0	0	0	2	657
PH02Gene01220	PH02Gene01220	PH02Gene01220.t1	protein_coding	1	42	51	815	13	0	0	356	0	4	51	0	0	0	0	0	3	0	1	0	0	39	445
PH02Gene01221	PH02Gene01221	PH02Gene01221.t1	protein_coding	5	73	135	1162	0	0	2	389	0	418	135	0	0	0	0	0	1	0	5	0	0	73	353
PH02Gene01222	PH02Gene01222	PH02Gene01222.t1	protein_coding	2	3	3	996	0	0	0	656	0	8	3	0	0	0	1	0	2	0	0	1	0	3	333
PH02Gene01223	PH02Gene01223	PH02Gene01223.t1	protein_coding	2	5	17	682	0	0	0	400	0	5	17	0	0	0	1	0	1	0	0	1	0	5	278
PH02Gene01224	PH02Gene01224	PH02Gene01224.t1	protein_coding	0	8	10	936	0	0	0	499	0	1	10	0	0	0	0	0	0	0	0	0	0	8	436
PH02Gene01225	PH02Gene01225	PH02Gene01225.t1	protein_coding	7	16	17	772	0	0	0	498	0	7	17	0	0	0	1	0	2	1	4	1	0	16	268
PH02Gene01226	PH02Gene01226	PH02Gene01226.t1	protein_coding	0	6	1	284	0	0	0	144	0	7	1	0	0	0	0	0	0	0	0	0	0	6	133
PH02Gene01227	PH02Gene01227	PH02Gene01227.t1	protein_coding	1	22	3	341	0	0	0	196	0	12	3	0	0	0	1	0	1	0	0	0	0	21	135
PH02Gene01228	PH02Gene01228	PH02Gene01228.t1	protein_coding	0	6	15	433	0	0	0	122	0	2	15	0	0	0	0	0	0	0	0	0	0	6	309
PH02Gene01229	PH02Gene01229	PH02Gene01229.t1	protein_coding	0	8	7	361	0	0	6	112	0	54	7	0	0	0	0	0	0	0	0	0	0	8	189
PH02Gene01230	PH02Gene01230	PH02Gene01230.t1	protein_coding	6	30	53	1003	0	0	0	303	0	15	53	0	0	0	0	1	4	0	4	1	1	27	688
PH02Gene01231	PH02Gene01231	PH02Gene01231.t1	protein_coding	0	16	15	1252	5	1	11	415	0	62	15	0	0	0	0	0	2	0	0	0	0	14	760
PH02Gene01232	PH02Gene01232	PH02Gene01232.t1	protein_coding	0	5	10	675	0	0	0	145	0	1	10	0	0	0	0	0	0	0	0	0	0	5	529
PH02Gene01233	PH02Gene01233	PH02Gene01233.t1	protein_coding	0	2	7	788	2	0	0	385	0	70	7	0	0	0	0	0	0	0	0	0	0	2	331
PH02Gene01234	PH02Gene01234	PH02Gene01234.t1	protein_coding	0	24	13	1346	22	4	16	525	0	280	13	0	0	0	0	0	0	0	0	0	0	20	503
PH02Gene01235	PH02Gene01235	PH02Gene01235.t1	protein_coding	9	56	77	727	5	0	0	241	0	59	77	0	0	0	0	1	2	3	5	0	0	54	425
PH02Gene01236	PH02Gene01236	PH02Gene01236.t1	protein_coding	0	1	2	941	0	0	0	654	0	7	2	0	0	0	0	0	0	0	0	0	0	1	280
PH02Gene01237	PH02Gene01237	PH02Gene01237.t1	protein_coding	0	13	6	796	11	2	6	350	0	141	6	0	0	0	0	0	0	0	0	0	0	11	288
PH02Gene01238	PH02Gene01238	PH02Gene01238.t1	protein_coding	0	33	6	1055	16	22	94	184	0	44	6	0	0	0	0	0	1	0	0	0	0	10	718
PH02Gene01239	PH02Gene01239	PH02Gene01239.t2	protein_coding	0	21	22	911	1	0	4	419	0	136	22	0	0	0	0	0	4	0	0	0	0	17	355
PH02Gene01240	PH02Gene01240	PH02Gene01240.t1	protein_coding	0	15	24	928	34	0	3	336	0	102	24	0	0	0	0	0	1	0	0	0	0	15	453
PH02Gene01241	PH02Gene01241	PH02Gene01241.t1	protein_coding	2	97	142	1118	0	0	0	345	0	222	142	0	0	0	0	0	1	0	2	0	0	96	552
PH02Gene01242	PH02Gene01242	PH02Gene01242.t1	protein_coding	0	3	1	617	0	0	0	296	0	15	1	0	0	0	0	0	1	0	0	0	0	3	306
PH02Gene01243	PH02Gene01243	PH02Gene01243.t2	protein_coding	1	25	60	865	16	0	0	230	0	265	60	0	0	0	0	0	3	0	1	0	0	23	356
PH02Gene01244	PH02Gene01244	PH02Gene01244.t1	protein_coding	0	4	7	795	0	0	0	289	0	77	7	0	0	0	0	0	2	0	0	0	0	3	430
PH02Gene01245	PH02Gene01245	PH02Gene01245.t1	protein_coding	7	48	65	1405	24	0	0	792	0	124	65	0	0	0	0	0	3	0	7	0	0	46	467
PH02Gene01246	PH02Gene01246	PH02Gene01246.t1	protein_coding	0	4	9	1370	44	0	10	871	0	46	9	0	0	0	0	0	0	0	0	0	0	4	399
PH02Gene01247	PH02Gene01247	PH02Gene01247.t1	protein_coding	0	10	8	779	6	1	20	390	0	6	8	0	0	0	0	0	0	0	0	0	0	9	357
PH02Gene01248	PH02Gene01248	PH02Gene01248.t1	protein_coding	2	2	3	565	0	0	0	120	0	268	3	0	0	0	1	0	0	0	1	0	0	2	178
PH02Gene01249	PH02Gene01249	PH02Gene01249.t1	protein_coding	2	3	7	688	0	0	0	385	0	39	7	0	0	0	1	0	1	0	1	0	0	3	265
PH02Gene01250	PH02Gene01250	PH02Gene01250.t1	protein_coding	0	16	8	1094	23	2	21	197	0	326	8	0	0	0	0	0	0	0	0	0	0	14	527
PH02Gene01251	PH02Gene01251	PH02Gene01251.t1	protein_coding	0	20	21	1524	11	1	18	381	0	787	21	0	0	0	0	0	2	0	0	0	0	17	329
PH02Gene01252	PH02Gene01252	PH02Gene01252.t1	protein_coding	0	14	19	1124	60	2	17	300	0	35	19	0	0	0	0	0	0	0	0	0	0	12	712
PH02Gene01253	PH02Gene01253	PH02Gene01253.t1	protein_coding	0	7	8	459	4	2	2	139	0	13	8	0	0	0	0	0	0	0	0	0	0	5	301
PH02Gene01254	PH02Gene01254	PH02Gene01254.t1	protein_coding	0	24	12	570	16	0	10	188	0	73	12	0	0	0	0	0	8	0	0	0	0	17	290
PH02Gene01255	PH02Gene01255	PH02Gene01255.t2	protein_coding	2	30	33	688	11	3	14	124	0	38	33	0	0	0	0	0	4	0	2	0	0	23	505
PH02Gene01256	PH02Gene01256	PH02Gene01256.t1	protein_coding	2	2	4	681	3	0	0	147	0	11	4	0	0	0	0	0	0	0	2	0	0	2	520
PH02Gene01257	PH02Gene01257	PH02Gene01257.t1	protein_coding	0	36	32	777	17	3	14	299	0	52	32	0	0	0	0	0	2	0	0	0	0	31	397
PH02Gene01258	PH02Gene01258	PH02Gene01258.t1	protein_coding	0	2	0	946	0	0	0	481	0	2	0	0	0	0	0	0	0	0	0	0	0	2	463
PH02Gene01259	PH02Gene01259	PH02Gene01259.t1	protein_coding	0	1	3	560	0	0	0	287	0	5	3	0	0	0	0	0	0	0	0	0	0	1	268
PH02Gene01260	PH02Gene01260	PH02Gene01260.t1	protein_coding	2	8	18	663	0	0	0	151	0	65	18	0	0	0	0	0	2	0	2	0	0	7	448
PH02Gene01261	PH02Gene01261	PH02Gene01261.t1	protein_coding	1	33	18	575	0	0	0	106	0	171	18	0	0	0	1	0	3	0	0	0	0	31	301
PH02Gene01262	PH02Gene01262	PH02Gene01262.t1	protein_coding	0	31	15	1071	22	1	11	253	0	106	15	0	0	0	0	0	1	0	0	0	0	30	679
PH02Gene01263	PH02Gene01263	PH02Gene01263.t2	protein_coding	0	16	11	1889	5	1	9	576	0	930	11	0	0	0	0	0	1	0	0	0	0	14	370
PH02Gene01264	PH02Gene01264	PH02Gene01264.t1	protein_coding	0	23	26	1134	0	0	0	463	0	535	26	0	0	0	0	0	4	0	0	0	0	22	137
PH02Gene01265	PH02Gene01265	PH02Gene01265.t1	protein_coding	2	15	13	862	0	0	0	254	0	179	13	0	0	0	1	0	7	0	1	0	0	9	436
PH02Gene01266	PH02Gene01266	PH02Gene01266.t2	protein_coding	0	25	19	1147	18	0	12	348	0	239	19	0	0	0	0	0	9	0	0	0	0	19	536
PH02Gene01267	PH02Gene01267	PH02Gene01267.t1	protein_coding	0	8	4	1104	0	0	4	597	0	5	4	0	0	0	0	0	1	0	0	0	0	7	499
PH02Gene01268	PH02Gene01268	PH02Gene01268.t1	protein_coding	0	4	4	521	11	1	4	447	0	2	4	0	0	0	0	0	2	0	0	0	0	1	57
PH02Gene01269	PH02Gene01269	PH02Gene01269.t1	protein_coding	0	5	10	1079	43	0	8	473	0	53	10	0	0	0	0	0	2	0	0	0	0	3	504
PH02Gene01270	PH02Gene01270	PH02Gene01270.t1	protein_coding	0	9	12	610	3	0	1	359	0	0	12	0	0	0	0	0	0	0	0	0	0	9	247
PH02Gene01271	PH02Gene01271	PH02Gene01271.t1	protein_coding	3	8	22	1078	0	0	0	473	0	209	22	0	0	0	0	0	4	0	2	1	0	7	397
PH02Gene01272	PH02Gene01272	PH02Gene01272.t1	protein_coding	6	21	50	683	0	0	0	231	0	14	50	0	0	0	0	0	3	0	6	0	0	21	438
PH02Gene01273	PH02Gene01273	PH02Gene01273.t1	protein_coding	0	16	10	864	0	0	3	462	0	44	10	0	0	0	0	0	2	0	0	0	0	15	356
PH02Gene01274	PH02Gene01274	PH02Gene01274.t1	protein_coding	6	18	46	1027	0	0	0	442	0	5	46	0	0	0	0	0	3	1	4	1	1	16	581
PH02Gene01275	PH02Gene01275	PH02Gene01275.t1	protein_coding	1	10	14	1002	28	0	0	470	0	15	14	0	0	0	0	1	2	0	0	0	0	8	491
PH02Gene01276	PH02Gene01276	PH02Gene01276.t1	protein_coding	0	0	0	633	0	0	0	251	0	0	0	0	0	0	0	0	0	0	0	0	0	0	382
PH02Gene01277	PH02Gene01277	PH02Gene01277.t1	protein_coding	4	4	14	946	0	0	0	420	0	41	14	0	0	0	2	0	4	0	0	2	0	3	488
PH02Gene01278	PH02Gene01278	PH02Gene01278.t1	protein_coding	0	14	9	1757	12	1	2	484	0	1119	9	0	0	0	0	0	0	0	0	0	0	13	140
PH02Gene01279	PH02Gene01279	PH02Gene01279.t1	protein_coding	2	23	39	2768	0	0	0	1086	0	1543	39	0	0	0	0	1	0	0	1	0	0	23	140
PH02Gene01280	PH02Gene01280	PH02Gene01280.t1	protein_coding	5	15	27	1376	0	0	0	711	0	232	27	0	0	0	0	0	2	2	3	0	1	14	433
PH02Gene01281	PH02Gene01281	PH02Gene01281.t2	protein_coding	6	43	74	979	2	3	23	178	0	224	74	0	0	0	2	1	10	0	3	0	0	31	564
PH02Gene01282	PH02Gene01282	PH02Gene01282.t1	protein_coding	0	0	0	462	0	0	0	133	0	1	0	0	0	0	0	0	0	0	0	0	0	0	328
PH02Gene01283	PH02Gene01283	PH02Gene01283.t1	protein_coding	0	17	14	1320	5	0	10	739	0	55	14	0	0	0	0	0	0	0	0	0	0	17	511
PH02Gene01284	PH02Gene01284	PH02Gene01284.t1	protein_coding	0	4	3	628	0	0	0	247	0	3	3	0	0	0	0	0	0	0	0	0	0	4	378
PH02Gene01285	PH02Gene01285	PH02Gene01285.t1	protein_coding	1	8	14	877	11	1	5	350	0	14	14	0	0	0	0	0	1	1	0	0	0	6	498
PH02Gene01286	PH02Gene01286	PH02Gene01286.t1	protein_coding	2	9	12	824	13	0	2	348	0	19	12	0	0	0	0	0	1	0	2	0	0	8	443
PH02Gene01287	PH02Gene01287	PH02Gene01287.t1	protein_coding	1	18	13	549	10	2	7	381	0	104	13	0	0	0	0	0	1	0	1	0	0	15	48
PH02Gene01288	PH02Gene01288	PH02Gene01288.t1	protein_coding	5	75	107	808	0	0	0	278	0	33	107	0	0	0	0	0	4	0	4	1	0	73	499
PH02Gene01289	PH02Gene01289	PH02Gene01289.t1	protein_coding	7	16	27	897	0	0	0	202	0	345	27	0	0	0	1	2	5	0	4	0	0	12	357
PH02Gene01290	PH02Gene01290	PH02Gene01290.t1	protein_coding	0	10	7	458	0	0	0	361	0	3	7	0	0	0	0	0	0	0	0	0	0	10	94
PH02Gene01291	PH02Gene01291	PH02Gene01291.t1	protein_coding	1	27	33	1203	0	1	12	352	0	328	33	0	0	0	0	1	5	0	0	0	0	22	516
PH02Gene01292	PH02Gene01292	PH02Gene01292.t1	protein_coding	0	13	11	698	19	3	13	324	0	0	11	0	0	0	0	0	0	0	0	0	0	10	342
PH02Gene01293	PH02Gene01293	PH02Gene01293.t1	protein_coding	0	5	12	1005	10	1	5	357	0	261	12	0	0	0	0	0	0	0	0	0	1	3	372
PH02Gene01294	PH02Gene01294	PH02Gene01294.t1	protein_coding	0	4	3	592	0	0	0	135	0	4	3	0	0	0	0	0	0	0	0	0	0	4	453
PH02Gene01295	PH02Gene01295	PH02Gene01295.t1	protein_coding	0	16	6	718	34	3	27	389	0	0	6	0	0	0	0	0	0	0	0	0	0	13	268
PH02Gene01296	PH02Gene01296	PH02Gene01296.t1	protein_coding	0	6	1	629	0	0	0	250	0	2	1	0	0	0	0	0	1	0	0	0	0	6	377
PH02Gene01297	PH02Gene01297	PH02Gene01297.t2	protein_coding	1	18	19	1082	79	1	5	536	0	98	19	0	0	0	0	0	3	0	1	0	0	15	364
PH02Gene01298	PH02Gene01298	PH02Gene01298.t1	protein_coding	0	19	9	1299	0	0	0	432	0	12	9	0	0	0	0	0	1	0	0	0	0	18	856
PH02Gene01299	PH02Gene01299	PH02Gene01299.t1	protein_coding	9	17	52	491	0	0	0	301	0	87	52	0	0	0	3	2	13	0	4	0	1	8	116
PH02Gene01300	PH02Gene01300	PH02Gene01300.t1	protein_coding	0	13	31	923	0	0	0	329	0	62	31	0	0	0	0	0	4	0	0	0	0	11	534
PH02Gene01301	PH02Gene01301	PH02Gene01301.t1	protein_coding	0	21	25	917	7	1	3	285	0	87	25	0	0	0	0	0	1	0	0	0	0	19	536
PH02Gene01302	PH02Gene01302	PH02Gene01302.t1	protein_coding	0	19	31	784	0	0	0	421	0	26	31	0	0	0	0	0	1	0	0	0	0	19	337
PH02Gene01303	PH02Gene01303	PH02Gene01303.t1	protein_coding	2	3	5	665	0	0	0	351	0	1	5	0	0	0	0	0	3	0	0	2	0	3	313
PH02Gene01304	PH02Gene01304	PH02Gene01304.t1	protein_coding	1	30	44	595	0	0	0	356	0	93	44	0	0	0	0	0	4	0	1	0	0	27	149
PH02Gene01305	PH02Gene01305	PH02Gene01305.t1	protein_coding	0	65	80	1172	71	1	11	489	0	57	80	0	0	0	0	0	2	0	0	0	0	62	546
PH02Gene01306	PH02Gene01306	PH02Gene01306.t1	protein_coding	1	6	12	1037	0	0	0	297	0	34	12	0	0	0	1	0	1	0	0	0	0	5	708
PH02Gene01307	PH02Gene01307	PH02Gene01307.t1	protein_coding	4	5	12	1153	24	0	3	493	0	3	12	0	0	0	1	0	1	1	2	0	0	5	631
PH02Gene01308	PH02Gene01308	PH02Gene01308.t1	protein_coding	0	15	13	1029	69	5	26	401	0	80	13	0	0	0	0	0	4	0	0	0	0	6	457
PH02Gene01309	PH02Gene01309	PH02Gene01309.t1	protein_coding	0	8	15	1021	8	0	0	450	0	6	15	0	0	0	0	0	0	0	0	0	0	8	557
PH02Gene01310	PH02Gene01310	PH02Gene01310.t1	protein_coding	6	31	69	796	0	0	0	503	0	47	69	0	0	0	1	0	3	0	4	1	0	30	248
PH02Gene01311	PH02Gene01311	PH02Gene01311.t1	protein_coding	0	6	3	726	13	1	6	404	0	0	3	0	0	0	0	0	0	0	0	0	0	5	303
PH02Gene01312	PH02Gene01312	PH02Gene01312.t1	protein_coding	0	6	5	1311	10	1	10	730	0	0	5	0	0	0	0	0	0	0	0	0	0	5	561
PH02Gene01313	PH02Gene01313	PH02Gene01313.t1	protein_coding	1	29	26	1575	0	0	0	447	0	594	26	0	0	0	0	0	6	0	1	0	0	26	537
PH02Gene01314	PH02Gene01314	PH02Gene01314.t1	protein_coding	1	2	14	303	0	0	0	175	0	17	14	0	0	0	0	0	1	0	0	1	0	2	111
PH02Gene01315	PH02Gene01315	PH02Gene01315.t1	protein_coding	0	11	19	1019	14	0	5	369	0	7	19	0	0	0	0	0	3	0	0	0	0	9	625
PH02Gene01316	PH02Gene01316	PH02Gene01316.t1	protein_coding	2	12	17	1250	0	0	0	602	0	461	17	0	0	0	0	1	7	0	1	0	0	6	194
PH02Gene01317	PH02Gene01317	PH02Gene01317.t1	protein_coding	0	4	6	670	4	1	1	47	0	84	6	0	0	0	0	0	0	0	0	0	0	3	534
PH02Gene01318	PH02Gene01318	PH02Gene01318.t1	protein_coding	0	16	16	1491	13	0	0	245	0	1104	16	0	0	0	0	0	3	0	0	0	0	14	131
PH02Gene01319	PH02Gene01319	PH02Gene01319.t1	protein_coding	0	25	14	1274	17	2	11	145	0	315	14	0	0	0	0	0	8	0	0	0	0	17	792
PH02Gene01320	PH02Gene01320	PH02Gene01320.t1	protein_coding	0	11	3	897	34	0	9	257	0	83	3	0	0	0	0	0	2	0	0	0	0	10	515
PH02Gene01321	PH02Gene01321	PH02Gene01321.t1	protein_coding	0	10	10	1105	16	1	3	568	0	19	10	0	0	0	0	0	2	0	0	0	0	7	501
PH02Gene01322	PH02Gene01322	PH02Gene01322.t1	protein_coding	1	17	26	971	0	0	0	473	0	8	26	0	0	0	0	0	1	0	0	1	0	17	490
PH02Gene01323	PH02Gene01323	PH02Gene01323.t1	protein_coding	0	23	19	1870	16	2	11	483	0	783	19	0	0	0	0	0	2	0	0	0	0	19	579
PH02Gene01324	PH02Gene01324	PH02Gene01324.t1	protein_coding	0	28	7	569	22	0	0	336	0	76	7	0	0	0	0	0	9	0	0	0	0	19	144
PH02Gene01325	PH02Gene01325	PH02Gene01325.t1	protein_coding	0	4	14	429	0	0	0	173	0	7	14	0	0	0	0	0	0	0	0	0	0	4	249
PH02Gene01326	PH02Gene01326	PH02Gene01326.t1	protein_coding	0	13	24	1118	0	0	0	450	0	221	24	0	0	0	0	0	1	0	0	0	0	13	447
PH02Gene01327	PH02Gene01327	PH02Gene01327.t1	protein_coding	0	14	47	840	7	4	17	469	0	0	47	0	0	0	0	0	0	0	0	0	0	10	347
PH02Gene01328	PH02Gene01328	PH02Gene01328.t1	protein_coding	0	16	10	833	21	6	46	355	0	25	10	0	0	0	0	0	0	0	0	0	0	10	386
PH02Gene01329	PH02Gene01329	PH02Gene01329.t1	protein_coding	0	12	21	922	0	0	0	432	0	12	21	0	0	0	0	0	0	0	0	0	0	12	478
PH02Gene01330	PH02Gene01330	PH02Gene01330.t1	protein_coding	0	17	5	1110	22	4	17	532	0	102	5	0	0	0	0	0	0	0	0	0	0	13	437
PH02Gene01331	PH02Gene01331	PH02Gene01331.t1	protein_coding	0	19	3	933	13	2	18	405	0	0	3	0	0	0	0	0	0	0	0	0	0	17	497
PH02Gene01332	PH02Gene01332	PH02Gene01332.t1	protein_coding	0	5	4	433	0	0	0	96	0	3	4	0	0	0	0	0	0	0	0	0	0	5	334
PH02Gene01333	PH02Gene01333	PH02Gene01333.t1	protein_coding	1	15	5	413	17	0	2	97	0	69	5	0	0	0	0	0	7	0	1	0	0	10	232
PH02Gene01334	PH02Gene01334	PH02Gene01334.t1	protein_coding	0	2	2	814	8	0	3	507	0	19	2	0	0	0	0	0	0	0	0	0	0	2	277
PH02Gene01335	PH02Gene01335	PH02Gene01335.t1	protein_coding	0	19	17	1068	0	0	1	433	0	52	17	0	0	0	0	0	5	0	0	0	0	17	584
PH02Gene01336	PH02Gene01336	PH02Gene01336.t1	protein_coding	1	10	18	1014	0	0	0	421	0	96	18	0	0	0	0	0	4	0	1	0	0	7	500
PH02Gene01337	PH02Gene01337	PH02Gene01337.t1	protein_coding	1	12	13	1046	0	0	0	640	0	14	13	0	0	0	0	1	1	0	0	0	0	12	393
PH02Gene01338	PH02Gene01338	PH02Gene01338.t1	protein_coding	0	17	7	1008	83	0	9	435	0	117	7	0	0	0	0	0	3	0	0	0	0	14	367
PH02Gene01339	PH02Gene01339	PH02Gene01339.t1	protein_coding	0	13	11	492	0	0	0	279	0	39	11	0	0	0	0	0	2	0	0	0	0	11	176
PH02Gene01340	PH02Gene01340	PH02Gene01340.t1	protein_coding	0	55	30	1027	9	1	7	229	0	206	30	0	0	0	0	0	5	0	0	0	0	49	581
PH02Gene01341	PH02Gene01341	PH02Gene01341.t1	protein_coding	0	19	4	1218	0	0	0	513	0	28	4	0	0	0	0	0	3	0	0	0	0	16	680
PH02Gene01342	PH02Gene01342	PH02Gene01342.t1	protein_coding	2	4	22	1317	0	0	0	269	0	720	22	0	0	0	1	0	5	0	1	0	0	2	331
PH02Gene01343	PH02Gene01343	PH02Gene01343.t1	protein_coding	3	12	22	568	0	0	0	209	0	102	22	0	0	0	0	1	2	0	0	2	0	12	258
PH02Gene01344	PH02Gene01344	PH02Gene01344.t1	protein_coding	0	0	0	164	0	0	0	147	0	3	0	0	0	0	0	0	0	0	0	0	0	0	14
PH02Gene01345	PH02Gene01345	PH02Gene01345.t1	protein_coding	1	7	24	422	0	0	0	213	0	45	24	0	0	0	0	0	3	0	0	1	0	6	165
PH02Gene01346	PH02Gene01346	PH02Gene01346.t1	protein_coding	3	7	14	450	0	0	0	185	0	72	14	0	0	0	1	2	5	0	0	0	0	3	200
PH02Gene01347	PH02Gene01347	PH02Gene01347.t1	protein_coding	5	43	17	1081	0	24	111	472	0	283	17	0	0	0	3	1	15	0	1	0	0	6	231
PH02Gene01348	PH02Gene01348	PH02Gene01348.t1	protein_coding	5	13	31	659	0	0	0	495	0	15	31	0	0	0	1	0	0	1	3	0	0	13	150
PH02Gene01349	PH02Gene01349	PH02Gene01349.t1	protein_coding	0	27	13	576	5	1	3	69	0	0	13	0	0	0	0	0	1	0	0	0	0	25	499
PH02Gene01350	PH02Gene01350	PH02Gene01350.t1	protein_coding	2	25	23	905	0	4	24	419	0	92	23	0	0	0	0	0	3	0	2	0	0	19	372
PH02Gene01351	PH02Gene01351	PH02Gene01351.t1	protein_coding	0	16	18	768	5	2	7	255	0	23	18	0	0	0	0	0	3	0	0	0	0	13	479
PH02Gene01352	PH02Gene01352	PH02Gene01352.t1	protein_coding	0	8	13	873	0	0	0	333	0	8	13	0	0	0	0	0	0	0	0	0	0	8	532
PH02Gene01353	PH02Gene01353	PH02Gene01353.t1	protein_coding	4	29	42	761	0	1	6	145	0	189	42	0	0	0	0	2	11	0	2	0	0	19	432
PH02Gene01354	PH02Gene01354	PH02Gene01354.t1	protein_coding	0	17	12	921	6	0	5	101	0	63	12	0	0	0	0	0	2	0	0	0	0	15	748
PH02Gene01355	PH02Gene01355	PH02Gene01355.t1	protein_coding	0	10	14	233	4	1	7	150	0	18	14	0	0	0	0	0	2	0	0	0	0	7	56
PH02Gene01356	PH02Gene01356	PH02Gene01356.t1	protein_coding	0	4	0	834	5	0	0	477	0	86	0	0	0	0	0	0	3	0	0	0	0	1	268
PH02Gene01357	PH02Gene01357	PH02Gene01357.t1	protein_coding	5	14	31	991	0	0	0	436	0	266	31	0	0	0	2	0	8	0	3	0	0	12	293
PH02Gene01358	PH02Gene01358	PH02Gene01358.t1	protein_coding	0	10	7	1117	0	0	0	619	0	6	7	0	0	0	0	0	1	0	0	0	0	9	493
PH02Gene01359	PH02Gene01359	PH02Gene01359.t1	protein_coding	1	15	9	700	0	0	0	478	0	34	9	0	0	0	1	0	3	0	0	0	0	13	191
PH02Gene01360	PH02Gene01360	PH02Gene01360.t1	protein_coding	2	17	20	741	0	0	0	134	0	91	20	0	0	0	0	0	1	0	2	0	0	16	517
PH02Gene01361	PH02Gene01361	PH02Gene01361.t1	protein_coding	0	15	22	1655	12	0	5	143	0	900	22	0	0	0	0	0	1	0	0	0	0	14	595
PH02Gene01362	PH02Gene01362	PH02Gene01362.t1	protein_coding	3	51	31	722	0	0	0	482	0	64	31	0	0	0	0	1	3	0	1	1	0	50	178
PH02Gene01363	PH02Gene01363	PH02Gene01363.t1	protein_coding	0	17	22	1062	46	0	3	530	0	79	22	0	0	0	0	0	3	0	0	0	0	14	404
PH02Gene01364	PH02Gene01364	PH02Gene01364.t1	protein_coding	3	35	38	888	0	0	0	363	0	8	38	0	0	0	0	0	1	0	3	0	0	34	518
PH02Gene01365	PH02Gene01365	PH02Gene01365.t1	protein_coding	0	10	8	874	0	0	0	506	0	12	8	0	0	0	0	0	0	0	0	0	0	10	356
PH02Gene01366	PH02Gene01366	PH02Gene01366.t1	protein_coding	0	3	5	1003	77	0	0	416	0	35	5	0	0	0	0	0	3	0	0	0	0	0	478
PH02Gene01367	PH02Gene01367	PH02Gene01367.t1	protein_coding	5	48	59	1660	40	1	8	438	0	743	59	0	0	0	0	2	14	0	3	0	0	38	441
PH02Gene01368	PH02Gene01368	PH02Gene01368.t1	protein_coding	6	11	39	1440	0	0	1	420	0	744	39	0	0	0	0	1	2	0	5	0	0	9	278
PH02Gene01369	PH02Gene01369	PH02Gene01369.t1	protein_coding	0	11	10	799	38	3	10	183	0	93	10	0	0	0	0	0	0	0	0	0	0	8	475
PH02Gene01370	PH02Gene01370	PH02Gene01370.t1	protein_coding	3	27	36	855	0	0	0	305	0	187	36	0	0	0	0	0	3	1	2	0	0	25	365
PH02Gene01371	PH02Gene01371	PH02Gene01371.t1	protein_coding	1	32	58	667	0	0	0	192	0	196	58	0	0	0	1	0	4	0	0	0	0	29	283
PH02Gene01372	PH02Gene01372	PH02Gene01372.t1	protein_coding	0	27	42	502	0	0	0	324	0	44	42	0	0	0	0	0	1	0	0	0	0	26	135
PH02Gene01373	PH02Gene01373	PH02Gene01373.t1	protein_coding	0	10	5	973	52	0	7	525	0	24	5	0	0	0	0	0	1	0	0	0	0	9	366
PH02Gene01374	PH02Gene01374	PH02Gene01374.t1	protein_coding	2	8	13	707	12	0	12	134	0	45	13	0	0	0	0	1	2	0	1	0	0	6	507
PH02Gene01375	PH02Gene01375	PH02Gene01375.t1	protein_coding	2	25	27	872	0	1	21	219	0	99	27	0	0	0	2	0	1	0	0	0	0	23	536
PH02Gene01376	PH02Gene01376	PH02Gene01376.t1	protein_coding	0	10	7	1087	0	0	5	544	0	97	7	0	0	0	0	0	2	0	0	0	0	9	442
PH02Gene01377	PH02Gene01377	PH02Gene01377.t1	protein_coding	0	9	8	1001	0	0	0	543	0	3	8	0	0	0	0	0	2	0	0	0	0	9	455
PH02Gene01378	PH02Gene01378	PH02Gene01378.t1	protein_coding	0	27	45	965	23	1	5	517	0	8	45	0	0	0	0	0	1	0	0	0	0	25	412
PH02Gene01379	PH02Gene01379	PH02Gene01379.t1	protein_coding	0	3	0	1100	0	0	0	434	0	145	0	0	0	0	0	0	2	0	0	0	0	2	522
PH02Gene01380	PH02Gene01380	PH02Gene01380.t1	protein_coding	0	12	2	1054	8	4	22	472	0	72	2	0	0	0	0	0	0	0	0	0	0	8	480
PH02Gene01381	PH02Gene01381	PH02Gene01381.t1	protein_coding	0	1	0	696	4	0	3	277	0	0	0	0	0	0	0	0	0	0	0	0	0	1	412
PH02Gene01382	PH02Gene01382	PH02Gene01382.t1	protein_coding	2	192	82	604	60	11	45	309	0	0	82	0	0	0	0	0	0	0	2	0	0	181	190
PH02Gene01383	PH02Gene01383	PH02Gene01383.t1	protein_coding	0	8	14	740	4	0	5	320	0	35	14	0	0	0	0	0	1	0	0	0	0	8	376
PH02Gene01384	PH02Gene01384	PH02Gene01384.t1	protein_coding	2	19	29	911	0	0	0	315	0	135	29	0	0	0	0	0	1	0	2	0	0	19	461
PH02Gene01385	PH02Gene01385	PH02Gene01385.t1	protein_coding	0	6	3	599	14	0	3	228	0	7	3	0	0	0	0	0	2	0	0	0	0	4	349
PH02Gene01386	PH02Gene01386	PH02Gene01386.t1	protein_coding	0	34	29	1132	21	1	8	462	0	204	29	0	0	0	0	0	7	0	0	0	0	26	441
PH02Gene01387	PH02Gene01387	PH02Gene01387.t1	protein_coding	0	13	8	864	4	3	15	298	0	53	8	0	0	0	0	0	0	0	0	0	0	10	494
PH02Gene01388	PH02Gene01388	PH02Gene01388.t1	protein_coding	3	22	12	943	3	19	118	439	0	36	12	0	0	0	0	0	1	2	1	0	0	2	348
PH02Gene01389	PH02Gene01389	PH02Gene01389.t1	protein_coding	0	7	5	801	1	0	2	397	0	140	5	0	0	0	0	0	0	0	0	0	0	7	261
PH02Gene01390	PH02Gene01390	PH02Gene01390.t1	protein_coding	0	7	6	838	16	0	7	425	0	0	6	0	0	0	0	0	0	0	0	0	0	7	390
PH02Gene01391	PH02Gene01391	PH02Gene01391.t1	protein_coding	0	8	9	566	9	0	0	460	0	25	9	0	0	0	0	0	1	0	0	0	1	7	72
PH02Gene01392	PH02Gene01392	PH02Gene01392.t1	protein_coding	1	11	19	758	0	0	0	525	0	2	19	0	0	0	0	1	1	0	0	0	0	11	232
PH02Gene01393	PH02Gene01393	PH02Gene01393.t1	protein_coding	0	17	13	935	25	2	18	425	0	171	13	0	0	0	0	0	1	0	0	0	0	14	297
PH02Gene01394	PH02Gene01394	PH02Gene01394.t1	protein_coding	0	0	0	726	0	0	0	468	0	37	0	0	0	0	0	0	0	0	0	0	0	0	221
PH02Gene01395	PH02Gene01395	PH02Gene01395.t1	protein_coding	1	13	25	463	0	0	0	262	0	17	25	0	0	0	0	0	5	0	0	1	0	10	187
PH02Gene01396	PH02Gene01396	PH02Gene01396.t1	protein_coding	2	18	28	837	0	0	3	221	0	325	28	0	0	0	0	0	7	0	2	0	0	15	291
PH02Gene01397	PH02Gene01397	PH02Gene01397.t1	protein_coding	0	8	3	1267	11	1	3	476	0	246	3	0	0	0	0	0	3	0	0	0	0	4	534
PH02Gene01398	PH02Gene01398	PH02Gene01398.t2	protein_coding	3	43	66	534	19	4	21	240	0	166	66	0	0	0	0	0	8	0	3	0	0	35	92
PH02Gene01399	PH02Gene01399	PH02Gene01399.t1	protein_coding	0	13	11	685	22	0	4	207	0	157	11	0	0	0	0	0	3	0	0	0	1	10	297
PH02Gene01400	PH02Gene01400	PH02Gene01400.t1	protein_coding	0	26	43	584	4	2	10	350	0	0	43	0	0	0	0	0	0	0	0	0	0	24	220
PH02Gene01401	PH02Gene01401	PH02Gene01401.t1	protein_coding	0	41	30	1898	0	0	0	407	0	1195	30	0	0	0	0	0	3	0	0	0	0	38	299
PH02Gene01402	PH02Gene01402	PH02Gene01402.t1	protein_coding	2	7	9	608	0	0	0	181	0	28	9	0	0	0	0	0	1	1	1	0	0	6	400
PH02Gene01403	PH02Gene01403	PH02Gene01403.t1	protein_coding	1	18	22	901	0	0	0	298	0	113	22	0	0	0	1	0	1	0	0	0	0	17	492
PH02Gene01404	PH02Gene01404	PH02Gene01404.t1	protein_coding	0	3	0	646	12	0	2	264	0	87	0	0	0	0	0	0	2	0	0	0	0	1	282
PH02Gene01405	PH02Gene01405	PH02Gene01405.t1	protein_coding	3	27	23	610	0	0	0	162	0	99	23	0	0	0	1	0	4	0	0	2	0	25	352
PH02Gene01406	PH02Gene01406	PH02Gene01406.t1	protein_coding	0	23	38	1381	13	1	13	728	0	169	38	0	0	0	0	0	2	0	0	0	0	20	460
PH02Gene01407	PH02Gene01407	PH02Gene01407.t1	protein_coding	0	7	10	929	6	2	13	467	0	29	10	0	0	0	0	0	2	0	0	0	0	3	416
PH02Gene01408	PH02Gene01408	PH02Gene01408.t1	protein_coding	1	7	13	649	0	0	0	282	0	31	13	0	0	0	0	0	1	0	1	0	0	6	337
PH02Gene01409	PH02Gene01409	PH02Gene01409.t1	protein_coding	0	16	24	1639	0	0	0	177	0	1079	24	0	0	0	0	0	3	0	0	0	0	13	386
PH02Gene01410	PH02Gene01410	PH02Gene01410.t1	protein_coding	3	36	27	1036	12	0	11	349	0	209	27	0	0	0	0	0	9	0	3	0	0	29	462
PH02Gene01411	PH02Gene01411	PH02Gene01411.t1	protein_coding	2	13	14	861	9	0	12	167	0	398	14	0	0	0	0	1	7	1	0	0	0	8	281
PH02Gene01412	PH02Gene01412	PH02Gene01412.t1	protein_coding	0	7	0	943	34	0	9	249	0	65	0	0	0	0	0	0	1	0	0	0	0	6	586
PH02Gene01413	PH02Gene01413	PH02Gene01413.t1	protein_coding	1	6	9	746	4	1	3	516	0	0	9	0	0	0	0	0	0	1	0	0	0	5	223
PH02Gene01414	PH02Gene01414	PH02Gene01414.t1	protein_coding	0	65	63	927	27	0	0	291	0	171	63	0	0	0	0	0	3	0	0	0	0	62	441
PH02Gene01415	PH02Gene01415	PH02Gene01415.t2	protein_coding	2	20	30	760	48	1	4	268	0	47	30	0	0	0	1	0	7	0	1	0	0	15	398
PH02Gene01416	PH02Gene01416	PH02Gene01416.t1	protein_coding	1	29	23	918	1	0	9	379	0	27	23	0	0	0	0	0	1	0	1	0	0	28	503
PH02Gene01417	PH02Gene01417	PH02Gene01417.t1	protein_coding	0	16	11	1337	9	1	9	552	0	35	11	0	0	0	0	0	2	0	0	0	0	14	733
PH02Gene01418	PH02Gene01418	PH02Gene01418.t1	protein_coding	0	9	13	1393	0	0	0	716	0	159	13	0	0	0	0	0	3	0	0	0	0	6	521
PH02Gene01419	PH02Gene01419	PH02Gene01419.t1	protein_coding	0	2	3	766	0	0	0	179	0	55	3	0	0	0	0	0	0	0	0	0	0	2	532
PH02Gene01420	PH02Gene01420	PH02Gene01420.t1	protein_coding	0	6	4	396	0	0	0	160	0	13	4	0	0	0	0	0	0	0	0	0	0	6	223
PH02Gene01421	PH02Gene01421	PH02Gene01421.t1	protein_coding	1	8	9	383	0	0	0	143	0	58	9	0	0	0	0	0	0	0	1	0	0	8	182
PH02Gene01422	PH02Gene01422	PH02Gene01422.t1	protein_coding	4	31	61	617	0	0	0	448	0	30	61	0	0	0	0	0	2	0	4	0	0	29	141
PH02Gene01423	PH02Gene01423	PH02Gene01423.t1	protein_coding	0	7	4	732	9	1	12	296	0	58	4	0	0	0	0	0	1	0	0	0	0	5	358
PH02Gene01424	PH02Gene01424	PH02Gene01424.t1	protein_coding	0	12	4	970	7	0	6	319	0	226	4	0	0	0	0	0	3	0	0	0	0	9	415
PH02Gene01425	PH02Gene01425	PH02Gene01425.t1	protein_coding	0	3	7	893	15	0	6	463	0	5	7	0	0	0	0	0	0	0	0	0	0	3	404
PH02Gene01426	PH02Gene01426	PH02Gene01426.t1	protein_coding	0	16	2	770	69	0	9	390	0	28	2	0	0	0	0	0	2	0	0	0	0	14	275
PH02Gene01427	PH02Gene01427	PH02Gene01427.t1	protein_coding	0	14	13	1120	18	0	5	542	0	55	13	0	0	0	0	0	3	0	0	0	0	12	502
PH02Gene01428	PH02Gene01428	PH02Gene01428.t1	protein_coding	1	7	7	746	0	0	0	147	0	75	7	0	0	0	0	1	1	0	0	0	0	6	526
PH02Gene01429	PH02Gene01429	PH02Gene01429.t1	protein_coding	1	8	13	1180	9	2	13	337	0	390	13	0	0	0	0	0	1	0	1	0	0	6	431
PH02Gene01430	PH02Gene01430	PH02Gene01430.t2	protein_coding	0	22	23	1347	8	2	14	687	0	318	23	0	0	0	0	0	5	0	0	0	0	16	324
PH02Gene01431	PH02Gene01431	PH02Gene01431.t1	protein_coding	0	15	15	1442	11	3	5	941	0	42	15	0	0	0	0	0	3	0	0	0	0	10	445
PH02Gene01432	PH02Gene01432	PH02Gene01432.t1	protein_coding	0	51	48	1196	0	0	0	584	0	112	48	0	0	0	0	0	0	0	0	0	0	51	500
PH02Gene01433	PH02Gene01433	PH02Gene01433.t1	protein_coding	0	4	7	968	0	0	0	359	0	45	7	0	0	0	0	0	4	0	0	0	0	3	565
PH02Gene01434	PH02Gene01434	PH02Gene01434.t1	protein_coding	1	23	49	1063	0	0	0	579	0	35	49	0	0	0	1	0	3	0	0	0	0	21	452
PH02Gene01435	PH02Gene01435	PH02Gene01435.t1	protein_coding	0	9	7	1212	0	0	0	576	0	56	7	0	0	0	0	0	1	0	0	0	0	9	580
PH02Gene01436	PH02Gene01436	PH02Gene01436.t1	protein_coding	0	6	11	1119	0	0	0	476	0	12	11	0	0	0	0	0	1	0	0	0	0	5	632
PH02Gene01437	PH02Gene01437	PH02Gene01437.t1	protein_coding	3	19	27	706	0	0	5	273	0	10	27	0	0	0	0	0	0	0	3	0	0	19	418
PH02Gene01438	PH02Gene01438	PH02Gene01438.t1	protein_coding	0	1	4	842	0	0	0	297	0	9	4	0	0	0	0	0	1	0	0	0	0	0	537
PH02Gene01439	PH02Gene01439	PH02Gene01439.t1	protein_coding	0	3	9	744	0	0	0	179	0	4	9	0	0	0	0	0	0	0	0	0	0	3	561
PH02Gene01440	PH02Gene01440	PH02Gene01440.t1	protein_coding	0	10	6	786	5	1	2	506	0	9	6	0	0	0	0	0	0	0	0	0	0	9	264
PH02Gene01441	PH02Gene01441	PH02Gene01441.t1	protein_coding	0	2	5	340	0	0	0	83	0	14	5	0	0	0	0	0	0	0	0	0	0	2	243
PH02Gene01442	PH02Gene01442	PH02Gene01442.t1	protein_coding	0	15	23	218	0	0	0	43	0	2	23	0	0	0	0	0	0	0	0	0	0	15	173
PH02Gene01443	PH02Gene01443	PH02Gene01443.t2	protein_coding	0	37	27	1615	0	0	17	833	0	252	27	0	0	0	0	0	2	0	0	0	0	35	515
PH02Gene01444	PH02Gene01444	PH02Gene01444.t1	protein_coding	0	16	35	1407	65	1	2	506	0	263	35	0	0	0	0	0	1	0	0	0	0	14	571
PH02Gene01445	PH02Gene01445	PH02Gene01445.t1	protein_coding	0	14	25	903	4	0	0	509	0	37	25	0	0	0	0	0	1	0	0	0	0	13	354
PH02Gene01446	PH02Gene01446	PH02Gene01446.t1	protein_coding	0	5	8	910	0	0	0	173	0	244	8	0	0	0	0	0	2	0	0	0	0	3	495
PH02Gene01447	PH02Gene01447	PH02Gene01447.t1	protein_coding	1	14	39	549	0	0	0	372	0	6	39	0	0	0	0	1	2	0	0	0	0	12	174
PH02Gene01448	PH02Gene01448	PH02Gene01448.t1	protein_coding	0	15	15	1066	2	0	14	429	0	65	15	0	0	0	0	0	2	0	0	0	0	14	557
PH02Gene01449	PH02Gene01449	PH02Gene01449.t1	protein_coding	0	10	9	636	11	0	9	577	0	0	9	0	0	0	0	0	0	0	0	0	0	10	39
PH02Gene01450	PH02Gene01450	PH02Gene01450.t1	protein_coding	1	16	11	856	0	0	0	337	0	73	11	0	0	0	0	1	1	0	0	0	0	15	448
PH02Gene01451	PH02Gene01451	PH02Gene01451.t1	protein_coding	3	36	67	950	0	0	0	492	0	105	67	0	0	0	3	0	12	0	0	0	0	30	362
PH02Gene01452	PH02Gene01452	PH02Gene01452.t1	protein_coding	0	16	10	961	11	0	3	290	0	225	10	0	0	0	0	0	1	0	0	0	0	15	433
PH02Gene01453	PH02Gene01453	PH02Gene01453.t1	protein_coding	4	27	28	858	0	0	4	382	0	271	28	0	0	0	2	0	13	0	2	0	0	16	214
PH02Gene01454	PH02Gene01454	PH02Gene01454.t1	protein_coding	1	61	28	1263	0	0	0	589	0	163	28	0	0	0	0	1	17	0	0	0	0	51	522
PH02Gene01455	PH02Gene01455	PH02Gene01455.t1	protein_coding	0	24	24	2006	0	1	9	495	0	1214	24	0	0	0	0	0	4	0	0	0	0	20	291
PH02Gene01456	PH02Gene01456	PH02Gene01456.t1	protein_coding	0	29	30	1001	19	3	10	499	0	33	30	0	0	0	0	0	7	0	0	0	0	20	446
PH02Gene01457	PH02Gene01457	PH02Gene01457.t1	protein_coding	0	39	29	1095	0	3	9	506	0	100	29	0	0	0	0	0	4	0	0	0	0	33	483
PH02Gene01458	PH02Gene01458	PH02Gene01458.t1	protein_coding	0	17	5	747	0	0	0	222	0	4	5	0	0	0	0	0	1	0	0	0	0	16	522
PH02Gene01459	PH02Gene01459	PH02Gene01459.t1	protein_coding	0	11	13	470	7	0	15	259	0	7	13	0	0	0	0	0	3	0	0	0	0	8	183
PH02Gene01460	PH02Gene01460	PH02Gene01460.t1	protein_coding	3	48	67	780	0	2	17	455	0	81	67	0	0	0	0	0	5	0	1	2	1	43	229
PH02Gene01461	PH02Gene01461	PH02Gene01461.t1	protein_coding	0	17	11	1000	11	2	7	529	0	109	11	0	0	0	0	0	1	0	0	0	0	15	344
PH02Gene01462	PH02Gene01462	PH02Gene01462.t1	protein_coding	0	27	41	425	17	0	0	361	0	34	41	0	0	0	0	0	2	0	0	0	0	26	14
PH02Gene01463	PH02Gene01463	PH02Gene01463.t1	protein_coding	0	21	34	1103	14	2	9	475	0	0	34	0	0	0	0	0	1	0	0	0	0	18	605
PH02Gene01464	PH02Gene01464	PH02Gene01464.t1	protein_coding	6	21	29	898	0	0	0	372	0	90	29	0	0	0	0	0	2	5	1	0	0	19	438
PH02Gene01465	PH02Gene01465	PH02Gene01465.t1	protein_coding	0	13	2	798	20	0	5	373	0	128	2	0	0	0	0	0	1	0	0	0	0	12	273
PH02Gene01466	PH02Gene01466	PH02Gene01466.t1	protein_coding	0	11	7	585	13	1	6	139	0	0	7	0	0	0	0	0	0	0	0	0	0	10	427
PH02Gene01467	PH02Gene01467	PH02Gene01467.t1	protein_coding	0	2	8	986	0	0	0	601	0	11	8	0	0	0	0	0	2	0	0	0	0	1	375
PH02Gene01468	PH02Gene01468	PH02Gene01468.t1	protein_coding	5	72	97	926	0	0	0	348	0	23	97	0	0	0	0	0	1	0	5	0	0	71	556
PH02Gene01469	PH02Gene01469	PH02Gene01469.t1	protein_coding	0	9	14	975	0	0	0	612	0	3	14	0	0	0	0	0	2	0	0	0	0	7	362
PH02Gene01470	PH02Gene01470	PH02Gene01470.t1	protein_coding	0	10	6	607	0	0	0	123	0	197	6	0	0	0	0	0	4	0	0	0	1	6	290
PH02Gene01471	PH02Gene01471	PH02Gene01471.t1	protein_coding	1	20	29	904	0	0	0	404	0	3	29	0	0	0	0	0	0	0	1	0	0	20	497
PH02Gene01472	PH02Gene01472	PH02Gene01472.t1	protein_coding	0	22	33	1342	21	0	16	495	0	94	33	0	0	0	0	0	0	0	0	0	0	22	716
PH02Gene01473	PH02Gene01473	PH02Gene01473.t1	protein_coding	0	4	5	849	0	0	0	277	0	3	5	0	0	0	0	0	0	0	0	0	0	4	569
PH02Gene01474	PH02Gene01474	PH02Gene01474.t1	protein_coding	0	15	4	720	0	0	0	381	0	5	4	0	0	0	0	0	2	0	0	0	0	14	335
PH02Gene01475	PH02Gene01475	PH02Gene01475.t1	protein_coding	4	15	24	823	22	6	19	487	0	76	24	0	0	0	0	0	5	0	3	1	0	5	222
PH02Gene01476	PH02Gene01476	PH02Gene01476.t2	protein_coding	0	7	2	1150	15	1	11	131	0	508	2	0	0	0	0	0	1	0	0	0	0	5	486
PH02Gene01477	PH02Gene01477	PH02Gene01477.t1	protein_coding	1	24	32	1019	3	0	1	506	0	92	32	0	0	0	0	0	2	0	1	0	0	23	418
PH02Gene01478	PH02Gene01478	PH02Gene01478.t1	protein_coding	0	18	3	1265	11	0	14	644	0	104	3	0	0	0	0	0	4	0	0	0	0	14	496
PH02Gene01479	PH02Gene01479	PH02Gene01479.t1	protein_coding	2	7	17	906	96	1	2	85	0	362	17	0	0	0	0	0	0	0	1	1	0	6	361
PH02Gene01480	PH02Gene01480	PH02Gene01480.t1	protein_coding	0	8	15	326	0	0	0	93	0	10	15	0	0	0	0	0	2	0	0	0	0	7	224
PH02Gene01481	PH02Gene01481	PH02Gene01481.t1	protein_coding	0	41	41	725	9	0	5	316	0	62	41	0	0	0	0	0	3	0	0	0	0	38	335
PH02Gene01482	PH02Gene01482	PH02Gene01482.t1	protein_coding	0	16	17	922	0	0	0	414	0	329	17	0	0	0	0	0	2	0	0	0	0	15	180
PH02Gene01483	PH02Gene01483	PH02Gene01483.t1	protein_coding	2	12	11	1155	0	0	0	494	0	84	11	0	0	0	0	0	6	0	2	0	1	9	579
PH02Gene01484	PH02Gene01484	PH02Gene01484.t1	protein_coding	0	5	6	954	0	0	3	471	0	5	6	0	0	0	0	0	1	0	0	0	0	4	476
PH02Gene01485	PH02Gene01485	PH02Gene01485.t1	protein_coding	0	5	6	1004	9	1	10	327	0	126	6	0	0	0	0	0	0	0	0	0	0	4	532
PH02Gene01486	PH02Gene01486	PH02Gene01486.t1	protein_coding	0	16	14	851	0	0	0	438	0	15	14	0	0	0	0	0	2	0	0	0	0	14	400
PH02Gene01487	PH02Gene01487	PH02Gene01487.t2	protein_coding	0	30	39	1778	3	0	0	400	0	1239	39	0	0	0	0	0	4	0	0	0	0	26	140
PH02Gene01488	PH02Gene01488	PH02Gene01488.t1	protein_coding	5	18	14	889	0	0	0	422	0	310	14	0	0	0	2	2	4	0	1	0	0	15	164
PH02Gene01489	PH02Gene01489	PH02Gene01489.t1	protein_coding	0	10	11	810	14	0	4	406	0	6	11	0	0	0	0	0	0	0	0	0	0	10	380
PH02Gene01490	PH02Gene01490	PH02Gene01490.t1	protein_coding	1	4	3	1050	0	0	0	419	0	8	3	0	0	0	0	0	0	0	1	0	0	4	623
PH02Gene01491	PH02Gene01491	PH02Gene01491.t1	protein_coding	1	3	4	505	0	0	0	173	0	3	4	0	0	0	0	0	0	0	1	0	0	3	329
PH02Gene01492	PH02Gene01492	PH02Gene01492.t1	protein_coding	0	8	24	908	0	0	0	286	0	103	24	0	0	0	0	0	0	0	0	0	0	8	519
PH02Gene01493	PH02Gene01493	PH02Gene01493.t1	protein_coding	0	12	4	1674	4	3	23	469	0	654	4	0	0	0	0	0	3	0	0	0	0	6	527
PH02Gene01494	PH02Gene01494	PH02Gene01494.t1	protein_coding	0	22	17	731	2	1	8	371	0	0	17	0	0	0	0	0	0	0	0	0	0	21	350
PH02Gene01495	PH02Gene01495	PH02Gene01495.t1	protein_coding	0	9	6	1428	35	0	6	170	0	747	6	0	0	0	0	0	1	0	0	0	0	8	471
PH02Gene01496	PH02Gene01496	PH02Gene01496.t1	protein_coding	0	11	4	1085	21	3	23	212	0	193	4	0	0	0	0	0	0	0	0	0	0	8	636
PH02Gene01497	PH02Gene01497	PH02Gene01497.t2	protein_coding	0	24	10	933	7	2	18	415	0	133	10	0	0	0	0	0	2	0	0	0	0	20	362
PH02Gene01498	PH02Gene01498	PH02Gene01498.t1	protein_coding	4	5	10	1233	0	0	0	578	0	102	10	0	0	0	0	0	5	0	2	2	0	2	556
PH02Gene01499	PH02Gene01499	PH02Gene01499.t1	protein_coding	2	9	13	1117	36	0	4	635	0	24	13	0	0	0	0	0	3	1	1	0	0	6	421
PH02Gene01500	PH02Gene01500	PH02Gene01500.t1	protein_coding	0	10	18	1071	3	0	0	608	0	26	18	0	0	0	0	0	1	0	0	0	0	10	434
PH02Gene01501	PH02Gene01501	PH02Gene01501.t1	protein_coding	3	15	26	1112	0	0	0	424	0	95	26	0	0	0	2	0	3	0	1	0	0	14	596
PH02Gene01502	PH02Gene01502	PH02Gene01502.t1	protein_coding	4	6	14	831	0	0	0	308	0	7	14	0	0	0	0	0	5	1	2	1	0	4	518
PH02Gene01503	PH02Gene01503	PH02Gene01503.t1	protein_coding	4	7	11	802	0	0	0	391	1	30	11	0	0	0	0	0	0	0	4	0	0	6	381
PH02Gene01504	PH02Gene01504	PH02Gene01504.t1	protein_coding	0	33	31	1882	14	2	18	576	0	906	31	0	0	0	0	0	5	0	0	0	0	28	371
PH02Gene01505	PH02Gene01505	PH02Gene01505.t1	protein_coding	0	8	6	1089	26	0	5	590	0	22	6	0	0	0	0	0	1	0	0	0	0	7	447
PH02Gene01506	PH02Gene01506	PH02Gene01506.t1	protein_coding	0	13	1	843	9	1	11	430	0	234	1	0	0	0	0	0	2	0	0	0	0	10	161
PH02Gene01507	PH02Gene01507	PH02Gene01507.t1	protein_coding	0	25	31	931	7	1	8	285	0	83	31	0	0	0	0	0	3	0	0	0	0	21	551
PH02Gene01508	PH02Gene01508	PH02Gene01508.t1	protein_coding	0	16	17	635	21	1	8	289	0	1	17	0	0	0	0	0	0	0	0	0	0	15	316
PH02Gene01509	PH02Gene01509	PH02Gene01509.t1	protein_coding	2	12	22	455	0	0	0	223	0	61	22	0	0	0	0	0	5	0	1	1	0	9	174
PH02Gene01510	PH02Gene01510	PH02Gene01510.t2	protein_coding	0	27	12	876	6	8	35	498	0	61	12	0	0	0	0	0	1	0	0	0	0	18	277
PH02Gene01511	PH02Gene01511	PH02Gene01511.t1	protein_coding	3	33	46	917	0	0	0	380	0	218	46	0	0	0	0	0	4	1	2	0	0	31	321
PH02Gene01512	PH02Gene01512	PH02Gene01512.t1	protein_coding	5	79	100	778	5	0	1	375	0	58	100	0	0	0	0	0	2	0	5	0	0	77	341
PH02Gene01513	PH02Gene01513	PH02Gene01513.t1	protein_coding	0	13	7	573	0	0	0	161	0	13	7	0	0	0	0	0	0	0	0	0	0	13	399
PH02Gene01514	PH02Gene01514	PH02Gene01514.t1	protein_coding	1	8	14	637	62	0	5	76	0	93	14	0	0	0	0	1	2	0	0	0	0	7	403
PH02Gene01515	PH02Gene01515	PH02Gene01515.t3	protein_coding	0	9	16	206	12	1	7	129	0	47	16	0	0	0	0	0	2	0	0	0	0	6	13
PH02Gene01516	PH02Gene01516	PH02Gene01516.t1	protein_coding	0	16	21	712	0	0	0	468	0	11	21	0	0	0	0	0	1	0	0	0	0	16	233
PH02Gene01517	PH02Gene01517	PH02Gene01517.t1	protein_coding	5	62	62	2872	17	1	17	372	1	1843	62	0	0	0	1	0	22	0	4	0	0	45	639
PH02Gene01518	PH02Gene01518	PH02Gene01518.t2	protein_coding	0	18	5	1194	16	0	6	374	0	332	5	0	0	0	0	0	0	0	0	0	0	18	466
PH02Gene01519	PH02Gene01519	PH02Gene01519.t1	protein_coding	0	20	23	1083	0	0	0	549	0	8	23	0	0	0	0	0	1	0	0	0	0	20	526
PH02Gene01520	PH02Gene01520	PH02Gene01520.t1	protein_coding	1	15	20	1054	5	0	0	603	0	16	20	0	0	0	0	0	0	0	0	1	0	15	430
PH02Gene01521	PH02Gene01521	PH02Gene01521.t1	protein_coding	0	15	9	806	13	1	24	447	0	0	9	0	0	0	0	0	1	0	0	0	0	13	322
PH02Gene01522	PH02Gene01522	PH02Gene01522.t1	protein_coding	1	13	12	567	10	1	11	234	0	0	12	0	0	0	0	0	0	0	1	0	0	12	312
PH02Gene01523	PH02Gene01523	PH02Gene01523.t1	protein_coding	0	20	9	952	5	1	8	397	0	0	9	0	0	0	0	0	0	0	0	0	0	19	542
PH02Gene01524	PH02Gene01524	PH02Gene01524.t1	protein_coding	0	7	1	1151	13	0	2	425	0	28	1	0	0	0	0	0	2	0	0	0	0	5	685
PH02Gene01525	PH02Gene01525	PH02Gene01525.t1	protein_coding	0	2	4	1019	0	0	0	291	0	138	4	0	0	0	0	0	0	0	0	0	0	2	590
PH02Gene01526	PH02Gene01526	PH02Gene01526.t1	protein_coding	1	49	36	1238	12	0	15	535	0	129	36	0	0	0	0	0	8	0	1	0	0	42	553
PH02Gene01527	PH02Gene01527	PH02Gene01527.t1	protein_coding	9	70	135	1008	0	0	0	351	0	70	135	0	0	0	0	0	5	1	6	2	0	69	588
PH02Gene01528	PH02Gene01528	PH02Gene01528.t1	protein_coding	1	54	70	890	21	0	3	415	0	28	70	0	0	0	0	0	1	0	1	0	0	53	423
PH02Gene01529	PH02Gene01529	PH02Gene01529.t1	protein_coding	0	21	11	931	33	0	13	498	0	0	11	0	0	0	0	0	1	0	0	0	0	20	387
PH02Gene01530	PH02Gene01530	PH02Gene01530.t1	protein_coding	1	11	12	1195	28	0	9	302	0	304	12	0	0	0	1	0	4	0	0	0	0	8	556
PH02Gene01531	PH02Gene01531	PH02Gene01531.t1	protein_coding	1	16	15	884	16	2	24	431	0	7	15	0	0	0	0	0	2	0	1	0	0	12	408
PH02Gene01532	PH02Gene01532	PH02Gene01532.t1	protein_coding	0	8	17	1141	12	1	10	510	0	134	17	0	0	0	0	0	1	0	0	0	0	7	475
PH02Gene01533	PH02Gene01533	PH02Gene01533.t1	protein_coding	0	13	18	1130	0	0	0	608	0	23	18	0	0	0	0	0	3	0	0	0	1	10	501
PH02Gene01534	PH02Gene01534	PH02Gene01534.t1	protein_coding	1	2	10	726	0	0	0	411	0	2	10	0	0	0	0	0	0	0	1	0	0	2	313
PH02Gene01535	PH02Gene01535	PH02Gene01535.t1	protein_coding	3	60	85	907	6	0	5	456	0	0	85	0	0	0	0	0	0	0	3	0	0	60	440
PH02Gene01536	PH02Gene01536	PH02Gene01536.t1	protein_coding	2	18	27	687	32	0	5	156	0	132	27	0	0	0	0	0	2	0	2	0	0	17	363
PH02Gene01537	PH02Gene01537	PH02Gene01537.t1	protein_coding	1	15	9	208	0	0	0	6	0	52	9	0	0	0	0	0	2	0	0	1	0	14	151
PH02Gene01538	PH02Gene01538	PH02Gene01538.t1	protein_coding	2	43	90	649	50	2	9	226	0	40	90	0	0	0	0	0	0	0	2	0	0	41	324
PH02Gene01539	PH02Gene01539	PH02Gene01539.t1	protein_coding	2	9	21	930	0	0	0	350	0	145	21	0	0	0	1	0	6	0	1	0	0	3	442
PH02Gene01540	PH02Gene01540	PH02Gene01540.t1	protein_coding	0	22	31	682	26	0	0	189	0	13	31	0	0	0	0	0	1	0	0	0	0	22	454
PH02Gene01541	PH02Gene01541	PH02Gene01541.t1	protein_coding	5	37	64	999	0	0	0	217	0	353	64	0	0	0	0	0	8	0	5	0	0	32	434
PH02Gene01542	PH02Gene01542	PH02Gene01542.t1	protein_coding	0	42	74	631	61	2	18	305	0	38	74	0	0	0	0	0	2	0	0	0	0	38	210
PH02Gene01543	PH02Gene01543	PH02Gene01543.t1	protein_coding	1	55	89	1006	13	0	0	408	0	92	89	0	0	0	0	0	1	0	0	1	0	54	494
PH02Gene01544	PH02Gene01544	PH02Gene01544.t1	protein_coding	2	38	96	796	0	0	2	420	0	13	96	0	0	0	0	0	2	0	2	0	0	38	361
PH02Gene01545	PH02Gene01545	PH02Gene01545.t1	protein_coding	1	15	13	1308	0	0	0	327	0	577	13	0	0	0	0	1	5	0	0	0	0	11	409
PH02Gene01546	PH02Gene01546	PH02Gene01546.t1	protein_coding	5	44	60	439	0	0	0	172	0	125	60	0	0	0	0	3	4	0	2	0	0	40	149
PH02Gene01547	PH02Gene01547	PH02Gene01547.t1	protein_coding	1	4	10	737	0	0	0	336	0	1	10	0	0	0	0	0	0	0	1	0	0	4	400
PH02Gene01548	PH02Gene01548	PH02Gene01548.t1	protein_coding	0	0	0	769	0	0	0	528	0	0	0	0	0	0	0	0	0	0	0	0	0	0	241
PH02Gene01549	PH02Gene01549	PH02Gene01549.t1	protein_coding	2	27	19	957	33	0	8	583	0	22	19	0	0	0	0	1	1	0	1	0	0	26	312
PH02Gene01550	PH02Gene01550	PH02Gene01550.t1	protein_coding	5	34	52	1392	0	0	0	187	0	676	52	0	0	0	1	0	5	0	4	0	0	30	534
PH02Gene01551	PH02Gene01551	PH02Gene01551.t1	protein_coding	1	14	17	1182	11	0	6	406	0	232	17	0	0	0	0	0	0	0	1	0	0	14	527
PH02Gene01552	PH02Gene01552	PH02Gene01552.t1	protein_coding	0	26	21	727	14	2	21	379	0	32	21	0	0	0	0	0	2	0	0	0	0	22	283
PH02Gene01553	PH02Gene01553	PH02Gene01553.t1	protein_coding	2	31	38	518	41	1	7	75	0	117	38	0	0	0	0	0	6	0	2	0	1	25	282
PH02Gene01554	PH02Gene01554	PH02Gene01554.t1	protein_coding	0	4	2	691	12	0	1	275	0	6	2	0	0	0	0	0	0	0	0	0	0	4	397
PH02Gene01555	PH02Gene01555	PH02Gene01555.t1	protein_coding	0	12	1	875	3	2	15	359	0	35	1	0	0	0	0	0	1	0	0	0	0	9	464
PH02Gene01556	PH02Gene01556	PH02Gene01556.t1	protein_coding	2	16	16	555	5	1	1	258	0	5	16	0	0	0	0	0	1	0	1	1	0	14	286
PH02Gene01557	PH02Gene01557	PH02Gene01557.t1	protein_coding	2	11	17	421	0	0	0	166	0	51	17	0	0	0	0	0	5	0	2	0	0	7	208
PH02Gene01558	PH02Gene01558	PH02Gene01558.t1	protein_coding	2	7	8	439	0	0	0	156	0	62	8	0	0	0	0	0	1	2	0	0	0	7	221
PH02Gene01559	PH02Gene01559	PH02Gene01559.t1	protein_coding	0	7	14	780	3	4	11	214	0	37	14	0	0	0	0	0	2	0	0	0	0	1	517
PH02Gene01560	PH02Gene01560	PH02Gene01560.t1	protein_coding	2	35	54	742	0	0	0	46	0	69	54	0	0	0	0	0	5	0	2	0	0	33	629
PH02Gene01561	PH02Gene01561	PH02Gene01561.t1	protein_coding	1	5	7	911	0	0	0	319	0	4	7	0	0	0	0	1	0	0	0	0	0	5	589
PH02Gene01562	PH02Gene01562	PH02Gene01562.t1	protein_coding	4	37	67	1049	0	0	0	413	0	211	67	0	0	0	0	0	3	1	3	0	0	36	426
PH02Gene01563	PH02Gene01563	PH02Gene01563.t1	protein_coding	0	3	6	529	0	0	0	387	0	2	6	0	0	0	0	0	1	0	0	0	0	3	140
PH02Gene01564	PH02Gene01564	PH02Gene01564.t1	protein_coding	2	35	62	1186	0	0	0	297	0	193	62	0	0	0	0	1	0	1	0	0	0	35	697
PH02Gene01565	PH02Gene01565	PH02Gene01565.t1	protein_coding	2	60	153	961	131	4	22	266	0	44	153	0	0	0	1	0	1	1	0	0	0	55	500
PH02Gene01566	PH02Gene01566	PH02Gene01566.t1	protein_coding	1	29	19	922	8	1	19	507	0	18	19	0	0	0	0	0	1	0	1	0	0	28	370
PH02Gene01567	PH02Gene01567	PH02Gene01567.t1	protein_coding	0	3	9	915	0	0	0	439	0	3	9	0	0	0	0	0	0	0	0	0	0	3	473
PH02Gene01568	PH02Gene01568	PH02Gene01568.t1	protein_coding	6	53	107	1343	0	5	20	289	0	141	107	0	0	0	0	2	4	0	4	0	0	45	898
PH02Gene01569	PH02Gene01569	PH02Gene01569.t1	protein_coding	4	25	36	566	14	3	5	205	0	0	36	0	0	0	0	0	0	0	4	0	0	22	342
PH02Gene01570	PH02Gene01570	PH02Gene01570.t1	protein_coding	1	9	14	602	21	0	0	286	0	8	14	0	0	0	1	0	2	0	0	0	0	7	289
PH02Gene01571	PH02Gene01571	PH02Gene01571.t1	protein_coding	0	3	8	786	0	0	0	437	0	15	8	0	0	0	0	0	1	0	0	0	0	3	334
PH02Gene01572	PH02Gene01572	PH02Gene01572.t1	protein_coding	4	43	81	907	0	0	0	250	0	131	81	0	0	0	2	0	2	0	2	0	0	43	528
PH02Gene01573	PH02Gene01573	PH02Gene01573.t1	protein_coding	1	0	0	100	0	0	0	75	0	0	0	0	0	0	0	0	0	1	0	0	0	0	25
PH02Gene01574	PH02Gene01574	PH02Gene01574.t1	protein_coding	4	11	18	739	0	0	0	258	0	186	18	0	0	0	0	1	7	2	1	0	0	6	301
PH02Gene01575	PH02Gene01575	PH02Gene01575.t1	protein_coding	2	22	41	890	0	0	0	406	0	350	41	0	0	0	1	0	5	0	1	0	0	19	138
PH02Gene01576	PH02Gene01576	PH02Gene01576.t1	protein_coding	0	4	2	1357	0	0	0	368	0	538	2	0	0	0	0	0	3	0	0	0	0	1	454
PH02Gene01577	PH02Gene01577	PH02Gene01577.t1	protein_coding	5	59	155	1215	0	0	0	394	0	307	155	0	0	0	0	0	5	0	4	1	0	56	517
PH02Gene01578	PH02Gene01578	PH02Gene01578.t1	protein_coding	1	7	21	990	0	0	0	42	0	639	21	0	0	0	1	0	3	0	0	0	0	6	311
PH02Gene01579	PH02Gene01579	PH02Gene01579.t1	protein_coding	1	9	8	633	0	0	0	22	0	8	8	0	0	0	0	0	1	0	1	0	0	9	603
PH02Gene01580	PH02Gene01580	PH02Gene01580.t1	protein_coding	1	3	7	820	0	0	0	56	0	566	7	0	0	0	1	0	0	0	0	0	0	3	199
PH02Gene01581	PH02Gene01581	PH02Gene01581.t1	protein_coding	0	2	7	607	0	0	0	72	0	3	7	0	0	0	0	0	0	0	0	0	0	2	532
PH02Gene01582	PH02Gene01582	PH02Gene01582.t1	protein_coding	2	46	113	308	0	0	0	16	0	110	113	0	0	0	0	0	1	0	2	0	0	45	183
PH02Gene01583	PH02Gene01583	PH02Gene01583.t1	protein_coding	0	2	6	700	0	0	0	319	0	0	6	0	0	0	0	0	0	0	0	0	0	2	381
PH02Gene01584	PH02Gene01584	PH02Gene01584.t1	protein_coding	0	10	11	892	0	0	0	232	0	32	11	0	0	0	0	0	2	0	0	0	0	9	629
PH02Gene01585	PH02Gene01585	PH02Gene01585.t1	protein_coding	1	4	2	883	4	0	5	400	0	3	2	0	0	0	0	0	0	0	1	0	0	4	471
PH02Gene01586	PH02Gene01586	PH02Gene01586.t1	protein_coding	0	9	12	1809	11	0	4	334	0	986	12	0	0	0	0	0	0	0	0	0	0	9	474
PH02Gene01587	PH02Gene01587	PH02Gene01587.t1	protein_coding	0	18	8	1231	15	1	6	374	0	400	8	0	0	0	0	0	6	0	0	0	0	11	441
PH02Gene01588	PH02Gene01588	PH02Gene01588.t1	protein_coding	0	18	25	1042	15	0	7	459	0	96	25	0	0	0	0	0	2	0	0	0	0	17	465
PH02Gene01589	PH02Gene01589	PH02Gene01589.t1	protein_coding	0	11	2	904	0	0	0	376	0	111	2	0	0	0	0	0	0	0	0	0	0	11	417
PH02Gene01590	PH02Gene01590	PH02Gene01590.t1	protein_coding	0	10	12	1116	0	0	0	594	0	1	12	0	0	0	0	0	0	0	0	0	0	10	521
PH02Gene01591	PH02Gene01591	PH02Gene01591.t1	protein_coding	0	20	21	773	7	1	5	321	0	20	21	0	0	0	0	0	5	0	0	0	0	14	423
PH02Gene01592	PH02Gene01592	PH02Gene01592.t1	protein_coding	4	37	17	1653	19	0	9	251	0	756	17	0	0	0	1	1	15	0	2	0	0	25	632
PH02Gene01593	PH02Gene01593	PH02Gene01593.t1	protein_coding	0	21	18	851	0	0	1	314	0	78	18	0	0	0	0	0	3	0	0	0	0	18	461
PH02Gene01594	PH02Gene01594	PH02Gene01594.t1	protein_coding	0	19	23	1041	90	0	7	453	0	6	23	0	0	0	0	0	4	0	0	0	0	17	485
PH02Gene01595	PH02Gene01595	PH02Gene01595.t1	protein_coding	0	12	5	960	0	0	0	395	0	103	5	0	0	0	0	0	4	0	0	0	0	8	466
PH02Gene01596	PH02Gene01596	PH02Gene01596.t1	protein_coding	0	21	20	1169	0	0	0	287	0	480	20	0	0	0	0	0	5	0	0	0	0	21	402
PH02Gene01597	PH02Gene01597	PH02Gene01597.t1	protein_coding	1	33	54	1329	0	0	0	957	0	15	54	0	0	0	0	0	6	0	0	1	1	30	359
PH02Gene01598	PH02Gene01598	PH02Gene01598.t1	protein_coding	0	7	5	1044	13	0	6	497	0	130	5	0	0	0	0	0	3	0	0	0	0	5	399
PH02Gene01599	PH02Gene01599	PH02Gene01599.t1	protein_coding	1	11	12	765	0	0	0	197	0	74	12	0	0	0	0	0	0	0	1	0	0	11	494
PH02Gene01600	PH02Gene01600	PH02Gene01600.t1	protein_coding	5	17	23	1096	47	4	12	526	0	90	23	0	0	0	1	0	2	0	4	0	0	12	423
PH02Gene01601	PH02Gene01601	PH02Gene01601.t1	protein_coding	3	13	19	1079	0	0	0	561	0	38	19	0	0	0	0	0	6	0	3	0	0	10	483
PH02Gene01602	PH02Gene01602	PH02Gene01602.t1	protein_coding	1	20	13	680	9	0	1	363	0	53	13	0	0	0	0	0	1	0	1	0	0	19	255
PH02Gene01603	PH02Gene01603	PH02Gene01603.t1	protein_coding	1	10	6	845	16	3	14	484	0	61	6	0	0	0	0	0	0	1	0	0	0	7	270
PH02Gene01604	PH02Gene01604	PH02Gene01604.t1	protein_coding	1	9	16	1050	30	1	8	613	0	132	16	0	0	0	1	0	1	0	0	0	0	7	269
PH02Gene01605	PH02Gene01605	PH02Gene01605.t1	protein_coding	2	12	8	746	0	0	0	288	0	142	8	0	0	0	0	0	2	0	2	0	0	10	318
PH02Gene01606	PH02Gene01606	PH02Gene01606.t1	protein_coding	0	0	9	409	0	0	0	193	0	73	9	0	0	0	0	0	0	0	0	0	0	0	143
PH02Gene01607	PH02Gene01607	PH02Gene01607.t1	protein_coding	4	39	47	933	10	1	14	562	0	88	47	0	0	0	1	0	3	0	3	0	0	36	262
PH02Gene01608	PH02Gene01608	PH02Gene01608.t1	protein_coding	0	48	35	1017	17	0	10	363	0	324	35	0	0	0	0	0	12	0	0	0	0	38	313
PH02Gene01609	PH02Gene01609	PH02Gene01609.t1	protein_coding	1	2	15	1165	1	0	0	533	0	1	15	0	0	0	0	0	0	0	1	0	0	2	630
PH02Gene01610	PH02Gene01610	PH02Gene01610.t1	protein_coding	0	21	9	1969	14	1	6	779	0	661	9	0	0	0	0	0	2	0	0	0	0	19	510
PH02Gene01611	PH02Gene01611	PH02Gene01611.t1	protein_coding	0	6	5	800	0	0	0	438	0	2	5	0	0	0	0	0	0	0	0	0	0	6	360
PH02Gene01612	PH02Gene01612	PH02Gene01612.t1	protein_coding	0	39	56	1663	12	0	3	564	0	639	56	0	0	0	0	0	2	0	0	0	0	37	447
PH02Gene01613	PH02Gene01613	PH02Gene01613.t1	protein_coding	1	3	6	826	0	0	0	513	0	2	6	0	0	0	1	0	0	0	0	0	0	3	312
PH02Gene01614	PH02Gene01614	PH02Gene01614.t1	protein_coding	0	26	7	992	20	0	3	576	0	39	7	0	0	0	0	0	1	0	0	0	0	26	354
PH02Gene01615	PH02Gene01615	PH02Gene01615.t1	protein_coding	0	43	36	1249	46	2	7	557	0	253	36	0	0	0	0	0	10	0	0	0	0	33	393
PH02Gene01616	PH02Gene01616	PH02Gene01616.t2	protein_coding	1	39	51	1082	10	0	7	499	1	133	51	0	0	0	0	0	8	1	0	0	0	31	440
PH02Gene01617	PH02Gene01617	PH02Gene01617.t1	protein_coding	2	31	35	788	10	2	9	459	0	41	35	0	0	0	0	0	6	0	2	0	0	26	271
PH02Gene01618	PH02Gene01618	PH02Gene01618.t1	protein_coding	5	48	77	837	10	0	10	285	0	4	77	0	0	0	0	0	0	0	5	0	0	48	528
PH02Gene01619	PH02Gene01619	PH02Gene01619.t1	protein_coding	1	19	27	969	23	0	0	478	0	33	27	0	0	0	0	0	3	0	1	0	0	16	436
PH02Gene01620	PH02Gene01620	PH02Gene01620.t1	protein_coding	7	72	80	943	27	3	21	344	1	39	80	0	0	0	0	0	3	1	6	0	0	65	515
PH02Gene01621	PH02Gene01621	PH02Gene01621.t1	protein_coding	1	6	16	1240	28	1	3	595	0	250	16	0	0	0	0	1	1	0	0	0	0	5	365
PH02Gene01622	PH02Gene01622	PH02Gene01622.t1	protein_coding	0	18	24	1401	14	1	10	389	0	539	24	0	0	0	0	0	1	0	0	0	0	17	449
PH02Gene01623	PH02Gene01623	PH02Gene01623.t1	protein_coding	0	7	2	710	30	0	0	348	0	0	2	0	0	0	0	0	2	0	0	0	0	5	332
PH02Gene01624	PH02Gene01624	PH02Gene01624.t1	protein_coding	0	19	11	1185	16	1	6	339	0	50	11	0	0	0	0	0	6	0	0	0	0	13	778
PH02Gene01625	PH02Gene01625	PH02Gene01625.t1	protein_coding	0	15	16	1516	0	0	6	212	0	882	16	0	0	0	0	0	7	0	0	0	0	10	420
PH02Gene01626	PH02Gene01626	PH02Gene01626.t1	protein_coding	5	72	114	1186	33	3	23	468	0	32	114	0	0	0	1	1	4	0	3	0	0	66	635
PH02Gene01627	PH02Gene01627	PH02Gene01627.t1	protein_coding	0	7	15	830	0	0	0	273	0	23	15	0	0	0	0	0	0	0	0	0	0	7	534
PH02Gene01628	PH02Gene01628	PH02Gene01628.t1	protein_coding	0	10	8	809	0	0	0	164	0	220	8	0	0	0	0	0	4	0	0	0	0	7	428
PH02Gene01629	PH02Gene01629	PH02Gene01629.t1	protein_coding	2	8	13	839	0	0	0	402	0	154	13	0	0	0	0	0	1	0	1	1	0	8	283
PH02Gene01630	PH02Gene01630	PH02Gene01630.t1	protein_coding	0	14	26	658	13	1	9	545	0	0	26	0	0	0	0	0	0	0	0	0	0	13	91
PH02Gene01631	PH02Gene01631	PH02Gene01631.t1	protein_coding	0	4	1	947	12	0	6	30	0	169	1	0	0	0	0	0	2	0	0	0	0	2	732
PH02Gene01632	PH02Gene01632	PH02Gene01632.t1	protein_coding	2	15	15	985	0	0	0	444	0	104	15	0	0	0	2	0	3	0	0	0	0	13	441
PH02Gene01633	PH02Gene01633	PH02Gene01633.t1	protein_coding	0	7	8	806	4	0	3	334	0	22	8	0	0	0	0	0	4	0	0	0	0	4	446
PH02Gene01634	PH02Gene01634	PH02Gene01634.t1	protein_coding	0	17	12	661	0	0	0	269	0	1	12	0	0	0	0	0	0	0	0	0	0	17	391
PH02Gene01635	PH02Gene01635	PH02Gene01635.t1	protein_coding	0	23	9	794	0	0	2	216	0	154	9	0	0	0	0	0	9	0	0	0	0	14	431
PH02Gene01636	PH02Gene01636	PH02Gene01636.t1	protein_coding	0	15	11	1248	0	1	6	598	0	425	11	0	0	0	0	0	2	0	0	0	0	12	221
PH02Gene01637	PH02Gene01637	PH02Gene01637.t1	protein_coding	0	1	9	1082	24	0	5	433	0	25	9	0	0	0	0	0	0	0	0	0	0	1	595
PH02Gene01638	PH02Gene01638	PH02Gene01638.t1	protein_coding	1	6	19	1132	0	0	0	679	0	31	19	0	0	0	0	0	2	1	0	0	0	4	424
PH02Gene01639	PH02Gene01639	PH02Gene01639.t2	protein_coding	0	26	15	1274	7	0	0	565	0	99	15	0	0	0	0	0	5	0	0	0	0	21	608
PH02Gene01640	PH02Gene01640	PH02Gene01640.t1	protein_coding	1	23	11	1129	46	1	5	477	0	264	11	0	0	0	0	0	0	0	1	0	0	22	337
PH02Gene01641	PH02Gene01641	PH02Gene01641.t1	protein_coding	1	5	10	1015	0	0	0	485	0	238	10	0	0	0	0	0	4	1	0	0	0	3	294
PH02Gene01642	PH02Gene01642	PH02Gene01642.t1	protein_coding	0	9	9	482	9	1	4	219	0	26	9	0	0	0	0	0	0	0	0	0	0	8	224
PH02Gene01643	PH02Gene01643	PH02Gene01643.t1	protein_coding	0	37	7	1139	18	26	169	365	0	46	7	0	0	0	0	0	0	0	0	0	0	11	541
PH02Gene01644	PH02Gene01644	PH02Gene01644.t5	protein_coding	0	14	15	1603	9	0	2	491	0	573	15	0	0	0	0	0	3	0	0	0	0	12	530
PH02Gene01645	PH02Gene01645	PH02Gene01645.t1	protein_coding	7	32	51	783	0	0	0	483	0	84	51	0	0	0	2	0	7	1	4	0	0	26	224
PH02Gene01646	PH02Gene01646	PH02Gene01646.t1	protein_coding	0	21	27	1252	0	0	0	547	0	70	27	0	0	0	0	0	1	0	0	0	0	21	635
PH02Gene01647	PH02Gene01647	PH02Gene01647.t1	protein_coding	0	11	14	986	9	1	9	467	0	0	14	0	0	0	0	0	0	0	0	0	0	10	501
PH02Gene01648	PH02Gene01648	PH02Gene01648.t3	protein_coding	0	5	10	781	6	0	4	361	0	20	10	0	0	0	0	0	1	0	0	0	0	5	390
PH02Gene01649	PH02Gene01649	PH02Gene01649.t1	protein_coding	0	1	3	293	11	0	0	167	0	4	3	0	0	0	0	0	0	0	0	0	0	1	111
PH02Gene01650	PH02Gene01650	PH02Gene01650.t1	protein_coding	0	6	4	361	5	0	5	164	0	39	4	0	0	0	0	0	1	0	0	0	0	5	149
PH02Gene01651	PH02Gene01651	PH02Gene01651.t2	protein_coding	1	23	11	450	20	2	12	186	0	60	11	0	0	0	0	0	1	0	1	0	0	20	173
PH02Gene01652	PH02Gene01652	PH02Gene01652.t1	protein_coding	3	9	11	650	0	0	0	270	0	128	11	0	0	0	0	0	2	3	0	0	0	7	254
PH02Gene01653	PH02Gene01653	PH02Gene01653.t1	protein_coding	4	55	40	1222	47	0	0	255	0	438	40	0	0	0	0	1	11	0	3	0	0	47	490
PH02Gene01654	PH02Gene01654	PH02Gene01654.t1	protein_coding	0	13	6	594	0	0	11	400	0	3	6	0	0	0	0	0	0	0	0	0	0	13	180
PH02Gene01655	PH02Gene01655	PH02Gene01655.t1	protein_coding	0	22	12	739	13	5	24	334	0	0	12	0	0	0	0	0	0	0	0	0	0	17	368
PH02Gene01656	PH02Gene01656	PH02Gene01656.t2	protein_coding	1	15	11	703	9	2	8	421	0	20	11	0	0	0	0	0	1	1	0	0	0	12	246
PH02Gene01657	PH02Gene01657	PH02Gene01657.t1	protein_coding	1	57	75	787	14	2	7	131	0	195	75	0	0	0	0	0	11	0	1	0	0	45	449
PH02Gene01658	PH02Gene01658	PH02Gene01658.t1	protein_coding	0	28	16	898	26	4	20	399	0	115	16	0	0	0	0	0	3	0	0	0	0	21	341
PH02Gene01659	PH02Gene01659	PH02Gene01659.t1	protein_coding	0	10	10	831	0	0	2	575	0	21	10	0	0	0	0	0	1	0	0	0	0	9	234
PH02Gene01660	PH02Gene01660	PH02Gene01660.t1	protein_coding	1	73	53	1648	0	0	0	361	0	680	53	0	0	0	0	0	6	0	1	0	0	67	613
PH02Gene01661	PH02Gene01661	PH02Gene01661.t1	protein_coding	1	13	18	1164	0	0	0	493	0	96	18	0	0	0	0	0	5	0	1	0	0	10	578
PH02Gene01662	PH02Gene01662	PH02Gene01662.t1	protein_coding	3	22	39	746	0	0	0	245	0	228	39	0	0	0	0	1	1	0	2	0	0	22	274
PH02Gene01663	PH02Gene01663	PH02Gene01663.t1	protein_coding	0	11	16	647	9	0	6	198	0	42	16	0	0	0	0	0	0	0	0	0	0	11	392
PH02Gene01664	PH02Gene01664	PH02Gene01664.t1	protein_coding	2	5	9	819	0	0	0	488	0	31	9	0	0	0	0	1	0	1	0	0	0	5	301
PH02Gene01665	PH02Gene01665	PH02Gene01665.t1	protein_coding	0	12	9	1042	0	0	0	233	0	205	9	0	0	0	0	0	2	0	0	0	0	10	606
PH02Gene01666	PH02Gene01666	PH02Gene01666.t1	protein_coding	0	2	2	1033	0	0	7	256	0	152	2	0	0	0	0	0	1	0	0	0	0	2	618
PH02Gene01667	PH02Gene01667	PH02Gene01667.t2	protein_coding	0	23	55	1327	18	1	2	617	0	199	55	0	0	0	0	0	0	0	0	0	0	22	491
PH02Gene01668	PH02Gene01668	PH02Gene01668.t1	protein_coding	5	26	34	753	0	0	0	339	0	88	34	0	0	0	0	0	8	0	4	1	1	21	330
PH02Gene01669	PH02Gene01669	PH02Gene01669.t1	protein_coding	0	18	7	943	0	0	0	359	0	24	7	0	0	0	0	0	3	0	0	0	0	16	562
PH02Gene01670	PH02Gene01670	PH02Gene01670.t1	protein_coding	5	6	9	455	0	0	0	261	0	83	9	0	0	0	0	1	4	2	2	0	0	3	115
PH02Gene01671	PH02Gene01671	PH02Gene01671.t1	protein_coding	0	19	15	2842	15	1	5	502	0	1988	15	0	0	0	0	0	7	0	0	0	0	14	335
PH02Gene01672	PH02Gene01672	PH02Gene01672.t1	protein_coding	0	15	15	747	0	0	0	285	0	36	15	0	0	0	0	0	3	0	0	0	0	12	429
PH02Gene01673	PH02Gene01673	PH02Gene01673.t1	protein_coding	1	5	2	873	0	0	0	441	0	256	2	0	0	0	0	1	1	0	0	0	0	4	178
PH02Gene01674	PH02Gene01674	PH02Gene01674.t1	protein_coding	2	15	31	1114	0	0	0	442	0	27	31	0	0	0	0	0	0	0	2	0	0	15	645
PH02Gene01675	PH02Gene01675	PH02Gene01675.t1	protein_coding	0	7	16	916	0	0	0	339	0	12	16	0	0	0	0	0	3	0	0	0	0	4	568
PH02Gene01676	PH02Gene01676	PH02Gene01676.t1	protein_coding	0	1	6	1003	0	0	0	697	0	11	6	0	0	0	0	0	0	0	0	0	0	1	295
PH02Gene01677	PH02Gene01677	PH02Gene01677.t1	protein_coding	2	33	52	464	0	0	0	294	0	51	52	0	0	0	0	0	0	0	2	0	0	33	119
PH02Gene01678	PH02Gene01678	PH02Gene01678.t1	protein_coding	3	17	29	795	0	0	0	328	0	107	29	0	0	0	0	0	1	0	3	0	0	16	361
PH02Gene01679	PH02Gene01679	PH02Gene01679.t2	protein_coding	0	31	16	981	0	15	97	481	0	14	16	0	0	0	0	0	1	0	0	0	0	15	390
PH02Gene01680	PH02Gene01680	PH02Gene01680.t1	protein_coding	0	8	5	455	0	0	0	249	0	23	5	0	0	0	0	0	1	0	0	0	0	7	184
PH02Gene01681	PH02Gene01681	PH02Gene01681.t1	protein_coding	0	9	5	1066	0	0	0	457	0	18	5	0	0	0	0	0	0	0	0	0	0	9	591
PH02Gene01682	PH02Gene01682	PH02Gene01682.t1	protein_coding	0	17	31	655	0	0	0	431	0	1	31	0	0	0	0	0	1	0	0	0	0	17	223
PH02Gene01683	PH02Gene01683	PH02Gene01683.t1	protein_coding	0	5	4	934	0	0	0	320	0	0	4	0	0	0	0	0	0	0	0	0	0	5	614
PH02Gene01684	PH02Gene01684	PH02Gene01684.t1	protein_coding	0	20	20	323	0	0	0	102	0	45	20	0	0	0	0	0	2	0	0	0	0	18	178
PH02Gene01685	PH02Gene01685	PH02Gene01685.t1	protein_coding	2	36	8	2605	11	5	30	458	0	1750	8	0	0	0	0	1	8	1	0	0	0	24	362
PH02Gene01686	PH02Gene01686	PH02Gene01686.t1	protein_coding	3	15	22	1243	9	0	7	291	0	470	22	0	0	0	1	2	6	0	0	0	0	10	474
PH02Gene01687	PH02Gene01687	PH02Gene01687.t1	protein_coding	0	21	12	814	10	0	4	284	0	32	12	0	0	0	0	0	4	0	0	0	0	17	487
PH02Gene01688	PH02Gene01688	PH02Gene01688.t1	protein_coding	0	12	12	1508	16	3	38	503	0	571	12	0	0	0	0	0	4	0	0	0	0	5	383
PH02Gene01689	PH02Gene01689	PH02Gene01689.t1	protein_coding	1	18	20	2713	11	3	17	634	0	1717	20	0	0	0	0	0	6	0	1	0	0	10	338
PH02Gene01690	PH02Gene01690	PH02Gene01690.t3	protein_coding	0	8	5	1115	25	0	5	574	0	202	5	0	0	0	0	0	1	0	0	0	0	7	310
PH02Gene01691	PH02Gene01691	PH02Gene01691.t1	protein_coding	1	10	6	769	0	0	0	628	0	21	6	0	0	0	0	0	4	0	1	0	0	6	124
PH02Gene01692	PH02Gene01692	PH02Gene01692.t1	protein_coding	0	3	7	821	1	0	0	172	0	14	7	0	0	0	0	0	0	0	0	0	0	3	634
PH02Gene01693	PH02Gene01693	PH02Gene01693.t1	protein_coding	0	15	2	1250	8	0	8	380	0	446	2	0	0	0	0	0	2	0	0	0	0	13	410
PH02Gene01694	PH02Gene01694	PH02Gene01694.t1	protein_coding	2	18	29	805	0	0	0	512	0	33	29	0	0	0	1	0	3	0	1	0	0	17	262
PH02Gene01695	PH02Gene01695	PH02Gene01695.t1	protein_coding	1	11	20	652	0	0	0	16	0	207	20	0	0	0	0	1	0	0	0	0	0	11	430
PH02Gene01696	PH02Gene01696	PH02Gene01696.t1	protein_coding	0	7	19	808	0	0	0	351	0	19	19	0	0	0	0	0	5	0	0	0	0	6	439
PH02Gene01697	PH02Gene01697	PH02Gene01697.t1	protein_coding	1	5	19	1503	0	0	0	679	0	198	19	0	0	0	0	1	2	0	0	0	0	4	628
PH02Gene01698	PH02Gene01698	PH02Gene01698.t2	protein_coding	1	7	14	618	10	1	1	99	0	93	14	0	0	0	0	0	2	0	1	0	0	4	417
PH02Gene01699	PH02Gene01699	PH02Gene01699.t1	protein_coding	3	20	31	892	0	0	0	384	0	10	31	0	0	0	0	0	2	1	1	1	0	19	499
PH02Gene01700	PH02Gene01700	PH02Gene01700.t1	protein_coding	0	28	15	991	9	0	2	461	0	3	15	0	0	0	0	0	2	0	0	0	0	26	517
PH02Gene01701	PH02Gene01701	PH02Gene01701.t1	protein_coding	0	17	6	1270	16	1	9	545	0	313	6	0	0	0	0	0	3	0	0	0	0	15	388
PH02Gene01702	PH02Gene01702	PH02Gene01702.t1	protein_coding	1	20	23	939	0	0	0	538	0	29	23	0	0	0	0	1	1	0	0	0	0	19	374
PH02Gene01703	PH02Gene01703	PH02Gene01703.t1	protein_coding	0	6	20	724	0	0	0	273	0	10	20	0	0	0	0	0	0	0	0	0	0	6	441
PH02Gene01704	PH02Gene01704	PH02Gene01704.t1	protein_coding	0	8	5	1652	15	2	7	380	0	836	5	0	0	0	0	0	1	0	0	0	0	5	414
PH02Gene01705	PH02Gene01705	PH02Gene01705.t1	protein_coding	9	31	54	1631	0	0	0	259	0	720	54	0	0	0	1	1	6	1	6	0	0	26	659
PH02Gene01706	PH02Gene01706	PH02Gene01706.t1	protein_coding	0	13	3	979	121	4	15	263	0	42	3	0	0	0	0	0	2	0	0	0	0	7	540
PH02Gene01707	PH02Gene01707	PH02Gene01707.t1	protein_coding	1	24	30	2020	0	0	0	437	0	1199	30	0	0	0	0	1	3	0	0	0	0	22	387
PH02Gene01708	PH02Gene01708	PH02Gene01708.t1	protein_coding	1	13	8	1938	15	1	3	910	0	586	8	0	0	0	0	0	2	0	0	1	0	11	425
PH02Gene01709	PH02Gene01709	PH02Gene01709.t1	protein_coding	0	11	5	897	0	0	0	427	0	152	5	0	0	0	0	0	2	0	0	0	0	9	320
PH02Gene01710	PH02Gene01710	PH02Gene01710.t1	protein_coding	2	28	76	1091	14	2	8	379	0	132	76	0	0	0	0	0	0	0	2	0	0	26	558
PH02Gene01711	PH02Gene01711	PH02Gene01711.t1	protein_coding	1	24	47	2400	21	0	7	235	0	1639	47	0	0	0	0	0	2	0	1	0	0	22	499
PH02Gene01712	PH02Gene01712	PH02Gene01712.t1	protein_coding	1	17	8	2125	0	0	7	281	0	1410	8	0	0	0	0	1	5	0	0	0	0	12	432
PH02Gene01713	PH02Gene01713	PH02Gene01713.t1	protein_coding	0	34	14	1936	0	1	5	630	0	1164	14	0	0	0	0	0	10	0	0	0	0	23	147
PH02Gene01714	PH02Gene01714	PH02Gene01714.t1	protein_coding	0	25	13	1240	66	2	4	346	0	197	13	0	0	0	0	0	7	0	0	0	0	17	633
PH02Gene01715	PH02Gene01715	PH02Gene01715.t1	protein_coding	0	14	23	951	0	0	0	487	0	39	23	0	0	0	0	0	2	0	0	0	0	12	427
PH02Gene01716	PH02Gene01716	PH02Gene01716.t1	protein_coding	0	17	11	958	14	0	3	383	0	0	11	0	0	0	0	0	1	0	0	0	0	16	558
PH02Gene01717	PH02Gene01717	PH02Gene01717.t1	protein_coding	0	24	22	984	12	3	12	340	0	172	22	0	0	0	0	0	2	0	0	0	0	20	449
PH02Gene01718	PH02Gene01718	PH02Gene01718.t1	protein_coding	0	6	16	1707	10	0	0	312	0	975	16	0	0	0	0	0	0	0	0	0	0	6	410
PH02Gene01719	PH02Gene01719	PH02Gene01719.t1	protein_coding	1	5	12	614	0	0	0	225	0	52	12	0	0	0	0	1	2	0	0	0	0	3	340
PH02Gene01720	PH02Gene01720	PH02Gene01720.t1	protein_coding	1	34	45	819	8	0	0	304	0	266	45	0	0	0	0	0	8	0	1	0	0	27	248
PH02Gene01721	PH02Gene01721	PH02Gene01721.t1	protein_coding	1	15	31	586	0	0	0	294	0	100	31	0	0	0	0	0	7	0	1	0	0	12	195
PH02Gene01722	PH02Gene01722	PH02Gene01722.t1	protein_coding	1	24	31	648	0	0	0	333	0	32	31	0	0	0	0	0	8	0	1	0	0	18	289
PH02Gene01723	PH02Gene01723	PH02Gene01723.t1	protein_coding	0	7	5	590	22	0	2	222	0	26	5	0	0	0	0	0	4	0	0	0	0	4	320
PH02Gene01724	PH02Gene01724	PH02Gene01724.t1	protein_coding	1	13	20	1334	12	4	11	181	0	576	20	0	0	0	0	0	3	0	1	0	0	6	557
PH02Gene01725	PH02Gene01725	PH02Gene01725.t1	protein_coding	1	20	24	1684	12	0	5	488	0	727	24	0	0	0	1	0	9	0	0	0	0	13	458
PH02Gene01726	PH02Gene01726	PH02Gene01726.t1	protein_coding	6	23	30	1448	0	0	0	591	0	256	30	0	0	0	0	0	2	0	6	0	0	22	602
PH02Gene01727	PH02Gene01727	PH02Gene01727.t1	protein_coding	0	4	4	627	0	0	0	205	0	5	4	0	0	0	0	0	1	0	0	0	0	3	418
PH02Gene01728	PH02Gene01728	PH02Gene01728.t1	protein_coding	5	22	33	677	0	0	0	380	0	49	33	0	0	0	2	0	11	2	1	0	0	15	257
PH02Gene01729	PH02Gene01729	PH02Gene01729.t1	protein_coding	3	30	52	1039	23	0	1	338	0	326	52	0	0	0	1	0	8	0	2	0	0	23	359
PH02Gene01730	PH02Gene01730	PH02Gene01730.t1	protein_coding	0	32	13	656	13	2	8	386	0	134	13	0	0	0	0	0	6	0	0	0	0	24	120
PH02Gene01731	PH02Gene01731	PH02Gene01731.t1	protein_coding	1	26	22	1084	9	6	24	149	0	339	22	0	0	0	0	0	2	0	1	0	0	19	564
PH02Gene01732	PH02Gene01732	PH02Gene01732.t1	protein_coding	0	22	19	470	24	3	24	185	0	58	19	0	0	0	0	0	5	0	0	0	0	14	184
PH02Gene01733	PH02Gene01733	PH02Gene01733.t1	protein_coding	0	19	5	762	4	2	7	160	0	161	5	0	0	0	0	0	0	0	0	0	0	17	430
PH02Gene01734	PH02Gene01734	PH02Gene01734.t1	protein_coding	2	37	65	1018	11	1	13	456	0	30	65	0	0	0	0	0	4	0	2	0	0	32	512
PH02Gene01735	PH02Gene01735	PH02Gene01735.t1	protein_coding	4	39	58	1158	0	2	8	513	0	208	58	0	0	0	1	0	3	0	3	0	0	35	432
PH02Gene01736	PH02Gene01736	PH02Gene01736.t1	protein_coding	1	39	40	563	0	0	0	446	0	65	40	0	0	0	0	0	1	0	1	0	0	39	52
PH02Gene01737	PH02Gene01737	PH02Gene01737.t1	protein_coding	2	8	20	910	0	0	0	416	0	6	20	0	0	0	0	0	1	0	2	0	0	7	489
PH02Gene01738	PH02Gene01738	PH02Gene01738.t1	protein_coding	0	14	20	1014	16	1	1	427	0	51	20	0	0	0	0	0	0	0	0	0	0	13	519
PH02Gene01739	PH02Gene01739	PH02Gene01739.t1	protein_coding	4	28	49	689	0	0	0	403	0	64	49	0	0	0	0	0	5	0	4	0	1	25	224
PH02Gene01740	PH02Gene01740	PH02Gene01740.t1	protein_coding	0	8	1	941	17	2	17	284	0	106	1	0	0	0	0	0	3	0	0	0	0	3	519
PH02Gene01741	PH02Gene01741	PH02Gene01741.t1	protein_coding	2	48	27	2966	0	0	2	635	0	1690	27	0	0	0	1	0	10	0	1	0	0	40	648
PH02Gene01742	PH02Gene01742	PH02Gene01742.t1	protein_coding	0	19	30	955	11	0	5	530	0	116	30	0	0	0	0	0	1	0	0	0	0	18	294
PH02Gene01743	PH02Gene01743	PH02Gene01743.t3	protein_coding	4	39	64	882	2	0	1	531	0	54	64	0	0	0	0	0	1	0	4	0	0	38	295
PH02Gene01744	PH02Gene01744	PH02Gene01744.t1	protein_coding	2	21	24	1071	0	0	0	499	0	5	24	0	0	0	0	0	1	0	2	0	0	20	568
PH02Gene01745	PH02Gene01745	PH02Gene01745.t1	protein_coding	0	13	7	1248	22	0	9	508	0	108	7	0	0	0	0	0	7	0	0	0	0	6	608
PH02Gene01746	PH02Gene01746	PH02Gene01746.t1	protein_coding	1	6	11	393	0	0	0	193	0	24	11	0	0	0	0	0	0	0	1	0	0	6	176
PH02Gene01747	PH02Gene01747	PH02Gene01747.t1	protein_coding	1	15	34	901	0	0	0	442	0	4	34	0	0	0	0	0	0	0	1	0	0	15	455
PH02Gene01748	PH02Gene01748	PH02Gene01748.t4	protein_coding	0	30	17	1317	11	0	2	507	0	415	17	0	0	0	0	0	8	0	0	0	0	23	388
PH02Gene01749	PH02Gene01749	PH02Gene01749.t1	protein_coding	0	11	7	1203	42	0	12	304	0	516	7	0	0	0	0	0	2	0	0	0	0	9	330
PH02Gene01750	PH02Gene01750	PH02Gene01750.t1	protein_coding	0	23	34	897	14	0	6	322	0	98	34	0	0	0	0	0	3	0	0	0	0	21	459
PH02Gene01751	PH02Gene01751	PH02Gene01751.t1	protein_coding	1	5	19	541	22	0	2	162	0	58	19	0	0	0	0	0	0	0	1	0	0	5	297
PH02Gene01752	PH02Gene01752	PH02Gene01752.t1	protein_coding	0	12	15	841	26	0	4	273	0	149	15	0	0	0	0	0	1	0	0	0	0	11	390
PH02Gene01753	PH02Gene01753	PH02Gene01753.t1	protein_coding	0	9	7	1322	14	3	6	582	0	40	7	0	0	0	0	0	0	0	0	0	0	6	680
PH02Gene01754	PH02Gene01754	PH02Gene01754.t1	protein_coding	4	50	50	864	11	0	3	133	0	72	50	0	0	0	1	1	11	0	2	0	0	43	653
PH02Gene01755	PH02Gene01755	PH02Gene01755.t1	protein_coding	0	36	42	576	9	0	0	351	1	194	42	0	0	0	0	0	7	0	0	0	0	30	27
PH02Gene01756	PH02Gene01756	PH02Gene01756.t1	protein_coding	3	101	104	1213	0	6	24	595	0	284	104	0	0	0	0	0	21	0	3	0	0	77	328
PH02Gene01757	PH02Gene01757	PH02Gene01757.t1	protein_coding	0	29	29	2167	26	1	20	642	0	936	29	0	0	0	0	0	9	0	0	0	0	23	547
PH02Gene01758	PH02Gene01758	PH02Gene01758.t1	protein_coding	0	2	1	1024	0	0	0	371	0	14	1	0	0	0	0	0	0	0	0	0	0	2	639
PH02Gene01759	PH02Gene01759	PH02Gene01759.t1	protein_coding	0	18	3	1295	27	0	1	504	0	458	3	0	0	0	0	0	5	0	0	0	0	14	307
PH02Gene01760	PH02Gene01760	PH02Gene01760.t1	protein_coding	0	10	10	534	0	0	0	219	0	19	10	0	0	0	0	0	0	0	0	0	0	10	296
PH02Gene01761	PH02Gene01761	PH02Gene01761.t1	protein_coding	0	60	22	523	0	0	0	261	0	54	22	0	0	0	0	0	2	0	0	0	0	58	210
PH02Gene01762	PH02Gene01762	PH02Gene01762.t1	protein_coding	0	18	3	871	25	0	2	194	0	118	3	0	0	0	0	0	2	0	0	0	0	17	533
PH02Gene01763	PH02Gene01763	PH02Gene01763.t1	protein_coding	3	29	46	745	0	0	0	488	0	6	46	0	0	0	0	1	0	0	2	0	0	29	252
PH02Gene01764	PH02Gene01764	PH02Gene01764.t1	protein_coding	0	13	10	536	4	2	8	101	0	70	10	0	0	0	0	0	0	0	0	0	0	11	353
PH02Gene01765	PH02Gene01765	PH02Gene01765.t1	protein_coding	0	13	11	895	6	1	10	363	0	21	11	0	0	0	0	0	1	0	0	0	0	11	496
PH02Gene01766	PH02Gene01766	PH02Gene01766.t1	protein_coding	2	6	4	805	0	0	0	228	0	9	4	0	0	0	2	0	1	0	0	0	0	5	571
PH02Gene01767	PH02Gene01767	PH02Gene01767.t1	protein_coding	0	9	0	645	18	1	6	263	0	118	0	0	0	0	0	0	2	0	0	0	0	7	241
PH02Gene01768	PH02Gene01768	PH02Gene01768.t1	protein_coding	0	17	6	803	4	0	2	318	0	96	6	0	0	0	0	0	5	0	0	0	0	12	388
PH02Gene01769	PH02Gene01769	PH02Gene01769.t1	protein_coding	0	12	14	566	12	0	4	328	0	69	14	0	0	0	0	0	1	0	0	0	0	11	154
PH02Gene01770	PH02Gene01770	PH02Gene01770.t1	protein_coding	0	16	18	798	17	1	15	136	0	73	18	0	0	0	0	0	3	0	0	0	0	13	558
PH02Gene01771	PH02Gene01771	PH02Gene01771.t1	protein_coding	0	37	9	979	5	7	29	515	0	141	9	0	0	0	0	0	6	0	0	0	0	25	294
PH02Gene01772	PH02Gene01772	PH02Gene01772.t1	protein_coding	1	12	7	991	5	3	9	399	0	48	7	0	0	0	0	0	3	1	0	0	0	7	532
PH02Gene01773	PH02Gene01773	PH02Gene01773.t1	protein_coding	3	29	42	717	0	0	0	333	1	69	42	0	0	0	0	0	3	1	2	0	0	26	317
PH02Gene01774	PH02Gene01774	PH02Gene01774.t1	protein_coding	1	21	19	894	6	0	0	501	0	47	19	0	0	0	0	0	6	1	0	0	0	16	345
PH02Gene01775	PH02Gene01775	PH02Gene01775.t1	protein_coding	3	28	36	1059	0	0	0	622	0	112	36	0	0	0	1	1	13	0	1	0	0	22	333
PH02Gene01776	PH02Gene01776	PH02Gene01776.t1	protein_coding	0	22	10	1070	12	1	3	274	0	146	10	0	0	0	0	0	5	0	0	0	0	17	638
PH02Gene01777	PH02Gene01777	PH02Gene01777.t1	protein_coding	0	41	68	1032	7	1	8	533	0	81	68	0	0	0	0	0	2	0	0	0	0	38	405
PH02Gene01778	PH02Gene01778	PH02Gene01778.t1	protein_coding	2	44	24	2451	0	1	19	400	0	1729	24	0	0	0	1	0	3	0	1	0	0	40	307
PH02Gene01779	PH02Gene01779	PH02Gene01779.t1	protein_coding	2	29	24	1256	11	2	14	344	0	459	24	0	0	0	0	0	4	0	2	0	0	24	431
PH02Gene01780	PH02Gene01780	PH02Gene01780.t1	protein_coding	3	9	8	666	0	0	0	423	0	8	8	0	0	0	1	0	1	1	0	1	0	9	236
PH02Gene01781	PH02Gene01781	PH02Gene01781.t1	protein_coding	0	6	9	1033	7	0	0	597	0	3	9	0	0	0	0	0	0	0	0	0	0	6	426
PH02Gene01782	PH02Gene01782	PH02Gene01782.t1	protein_coding	19	195	281	1185	30	4	14	411	0	231	281	0	0	0	0	0	4	0	19	0	0	189	501
PH02Gene01783	PH02Gene01783	PH02Gene01783.t1	protein_coding	2	72	82	1121	69	0	1	713	0	80	82	0	0	0	0	0	8	0	2	0	0	65	265
PH02Gene01784	PH02Gene01784	PH02Gene01784.t1	protein_coding	4	21	25	737	10	2	22	324	0	61	25	0	0	0	2	1	5	0	0	1	0	15	327
PH02Gene01785	PH02Gene01785	PH02Gene01785.t1	protein_coding	0	10	8	802	14	3	23	268	0	58	8	0	0	0	0	0	1	0	0	0	0	6	440
PH02Gene01786	PH02Gene01786	PH02Gene01786.t1	protein_coding	0	10	11	968	23	0	0	516	0	27	11	0	0	0	0	0	2	0	0	0	0	8	404
PH02Gene01787	PH02Gene01787	PH02Gene01787.t1	protein_coding	6	61	87	1462	5	0	4	630	0	221	87	0	0	0	0	2	23	0	4	0	0	44	621
PH02Gene01788	PH02Gene01788	PH02Gene01788.t1	protein_coding	4	61	106	1529	0	0	0	698	0	307	106	0	0	0	0	0	19	0	4	0	0	50	535
PH02Gene01789	PH02Gene01789	PH02Gene01789.t1	protein_coding	3	12	11	977	0	0	0	259	1	41	11	0	0	0	0	1	4	1	1	0	0	7	682
PH02Gene01790	PH02Gene01790	PH02Gene01790.t1	protein_coding	3	60	97	1315	6	4	20	531	0	308	97	0	0	0	0	0	15	0	3	0	0	48	458
PH02Gene01791	PH02Gene01791	PH02Gene01791.t1	protein_coding	0	5	5	961	0	0	0	511	0	11	5	0	0	0	0	0	0	0	0	0	0	5	439
PH02Gene01792	PH02Gene01792	PH02Gene01792.t1	protein_coding	1	28	34	1054	0	0	1	434	0	60	34	0	0	0	0	0	6	0	1	0	0	22	565
PH02Gene01793	PH02Gene01793	PH02Gene01793.t1	protein_coding	4	40	45	850	0	0	0	472	0	117	45	0	0	0	1	0	2	0	2	1	0	39	263
PH02Gene01794	PH02Gene01794	PH02Gene01794.t1	protein_coding	0	12	8	876	11	0	7	400	0	12	8	0	0	0	0	0	0	0	0	0	0	12	446
PH02Gene01795	PH02Gene01795	PH02Gene01795.t1	protein_coding	0	2	4	801	0	1	1	247	0	4	4	0	0	0	0	0	0	0	0	0	0	1	549
PH02Gene01796	PH02Gene01796	PH02Gene01796.t1	protein_coding	0	17	20	439	1	0	0	33	0	75	20	0	0	0	0	0	0	0	0	0	0	17	330
PH02Gene01797	PH02Gene01797	PH02Gene01797.t1	protein_coding	0	2	3	606	0	0	0	252	0	3	3	0	0	0	0	0	0	0	0	0	0	2	351
PH02Gene01798	PH02Gene01798	PH02Gene01798.t1	protein_coding	0	5	8	496	0	0	0	188	0	58	8	0	0	0	0	0	4	0	0	0	0	1	254
PH02Gene01799	PH02Gene01799	PH02Gene01799.t1	protein_coding	0	23	13	730	49	2	14	420	0	93	13	0	0	0	0	0	8	0	0	0	0	14	161
PH02Gene01800	PH02Gene01800	PH02Gene01800.t1	protein_coding	1	18	31	683	41	2	12	295	0	9	31	0	0	0	0	0	1	0	1	0	0	15	327
PH02Gene01801	PH02Gene01801	PH02Gene01801.t1	protein_coding	0	8	3	1152	0	0	0	661	0	158	3	0	0	0	0	0	4	0	0	0	0	5	336
PH02Gene01802	PH02Gene01802	PH02Gene01802.t2	protein_coding	0	11	11	544	5	0	10	242	0	25	11	0	0	0	0	0	5	0	0	0	0	7	266
PH02Gene01803	PH02Gene01803	PH02Gene01803.t1	protein_coding	3	15	36	1149	0	0	0	684	0	8	36	0	0	0	0	0	3	1	1	1	0	15	457
PH02Gene01804	PH02Gene01804	PH02Gene01804.t1	protein_coding	0	19	26	896	27	0	2	442	0	68	26	0	0	0	0	0	0	0	0	0	0	19	357
PH02Gene01805	PH02Gene01805	PH02Gene01805.t1	protein_coding	7	64	92	725	29	2	8	274	0	180	92	0	0	0	4	1	16	0	2	0	0	51	248
PH02Gene01806	PH02Gene01806	PH02Gene01806.t3	protein_coding	1	20	12	774	4	1	4	445	0	41	12	0	0	0	0	0	2	1	0	0	0	18	281
PH02Gene01807	PH02Gene01807	PH02Gene01807.t1	protein_coding	2	30	14	1127	5	0	8	446	0	58	14	0	0	0	0	0	6	0	2	0	1	25	614
PH02Gene01808	PH02Gene01808	PH02Gene01808.t1	protein_coding	0	12	3	855	5	1	5	235	0	46	3	0	0	0	0	0	1	0	0	0	0	10	565
PH02Gene01809	PH02Gene01809	PH02Gene01809.t1	protein_coding	1	19	24	784	0	0	0	246	0	4	24	0	0	0	0	1	0	0	0	0	0	19	535
PH02Gene01810	PH02Gene01810	PH02Gene01810.t1	protein_coding	0	6	8	808	0	0	0	225	0	119	8	0	0	0	0	0	4	0	0	0	0	4	466
PH02Gene01811	PH02Gene01811	PH02Gene01811.t1	protein_coding	0	6	1	611	0	2	14	416	0	18	1	0	0	0	0	0	1	0	0	0	0	3	164
PH02Gene01812	PH02Gene01812	PH02Gene01812.t1	protein_coding	0	17	2	1036	0	0	0	319	0	205	2	0	0	0	0	0	2	0	0	0	0	15	514
PH02Gene01813	PH02Gene01813	PH02Gene01813.t1	protein_coding	8	64	70	1605	12	1	14	249	0	846	70	0	0	0	1	1	27	0	6	0	0	50	499
PH02Gene01814	PH02Gene01814	PH02Gene01814.t2	protein_coding	0	27	15	1032	14	1	19	271	0	46	15	0	0	0	0	0	5	0	0	0	0	22	686
PH02Gene01815	PH02Gene01815	PH02Gene01815.t1	protein_coding	0	8	9	388	0	0	0	105	0	181	9	0	0	0	0	0	7	0	0	0	0	5	105
PH02Gene01816	PH02Gene01816	PH02Gene01816.t1	protein_coding	0	24	12	856	32	6	35	357	0	166	12	0	0	0	0	0	3	0	0	0	0	16	268
PH02Gene01817	PH02Gene01817	PH02Gene01817.t2	protein_coding	0	7	5	560	20	1	6	133	0	34	5	0	0	0	0	0	3	0	0	0	0	3	370
PH02Gene01818	PH02Gene01818	PH02Gene01818.t1	protein_coding	1	37	48	1486	0	0	0	279	0	922	48	0	0	0	1	0	22	0	0	0	0	19	304
PH02Gene01819	PH02Gene01819	PH02Gene01819.t1	protein_coding	3	54	186	471	71	1	8	144	0	32	186	0	0	0	0	0	2	0	3	0	0	51	218
PH02Gene01820	PH02Gene01820	PH02Gene01820.t1	protein_coding	8	18	70	646	50	0	0	458	0	77	70	0	0	0	4	1	7	0	3	0	0	13	68
PH02Gene01821	PH02Gene01821	PH02Gene01821.t3	protein_coding	17	185	374	1036	61	7	35	560	0	41	374	0	0	0	0	0	3	0	17	0	0	175	341
PH02Gene01822	PH02Gene01822	PH02Gene01822.t1	protein_coding	11	187	556	1569	14	6	34	473	0	609	556	0	0	0	0	0	2	0	11	0	0	180	440
PH02Gene01823	PH02Gene01823	PH02Gene01823.t1	protein_coding	1	11	17	590	0	0	0	274	0	12	17	0	0	0	0	0	1	0	1	0	0	10	305
PH02Gene01824	PH02Gene01824	PH02Gene01824.t1	protein_coding	4	28	45	547	0	0	0	235	0	15	45	0	0	0	0	1	1	0	3	0	0	28	298
PH02Gene01825	PH02Gene01825	PH02Gene01825.t1	protein_coding	0	3	2	758	0	0	0	434	0	13	2	0	0	0	0	0	1	0	0	0	0	2	312
PH02Gene01826	PH02Gene01826	PH02Gene01826.t1	protein_coding	2	35	49	1696	13	12	134	580	0	704	49	0	0	0	0	0	4	0	2	0	0	19	268
PH02Gene01827	PH02Gene01827	PH02Gene01827.t1	protein_coding	6	52	87	1959	209	0	0	463	0	652	87	0	0	0	1	0	4	0	5	0	0	49	639
PH02Gene01828	PH02Gene01828	PH02Gene01828.t1	protein_coding	6	40	60	931	0	0	0	82	0	317	60	0	0	0	0	1	3	1	2	2	0	39	534
PH02Gene01829	PH02Gene01829	PH02Gene01829.t1	protein_coding	3	50	61	787	0	0	0	408	0	164	61	0	0	0	1	0	4	0	2	0	0	47	219
PH02Gene01830	PH02Gene01830	PH02Gene01830.t1	protein_coding	2	37	47	942	0	0	0	394	0	97	47	0	0	0	1	0	9	0	1	0	0	31	458
PH02Gene01831	PH02Gene01831	PH02Gene01831.t2	protein_coding	2	73	146	1177	1	0	6	499	0	60	146	0	0	0	0	0	3	0	2	0	0	71	613
PH02Gene01832	PH02Gene01832	PH02Gene01832.t1	protein_coding	3	35	40	805	33	3	32	210	0	11	40	0	0	0	0	0	2	0	3	0	0	31	520
PH02Gene01833	PH02Gene01833	PH02Gene01833.t1	protein_coding	1	9	11	1086	0	0	0	581	0	65	11	0	0	0	0	0	1	1	0	0	0	9	440
PH02Gene01834	PH02Gene01834	PH02Gene01834.t1	protein_coding	1	37	27	1279	0	0	0	597	0	249	27	0	0	0	0	0	8	0	1	0	0	31	439
PH02Gene01835	PH02Gene01835	PH02Gene01835.t1	protein_coding	1	9	7	879	0	0	0	475	0	36	7	0	0	0	0	0	5	0	1	0	1	4	372
PH02Gene01836	PH02Gene01836	PH02Gene01836.t1	protein_coding	0	18	7	1698	11	0	0	499	0	456	7	0	0	0	0	0	4	0	0	0	0	14	736
PH02Gene01837	PH02Gene01837	PH02Gene01837.t1	protein_coding	0	22	19	869	12	0	4	260	0	149	19	0	0	0	0	0	5	0	0	0	0	19	447
PH02Gene01838	PH02Gene01838	PH02Gene01838.t1	protein_coding	1	20	11	770	46	2	12	316	0	197	11	0	0	0	0	0	2	0	1	0	0	16	201
PH02Gene01839	PH02Gene01839	PH02Gene01839.t1	protein_coding	0	44	18	1072	50	1	9	558	0	103	18	0	0	0	0	0	1	0	0	0	0	42	353
PH02Gene01840	PH02Gene01840	PH02Gene01840.t1	protein_coding	2	13	21	1482	0	0	0	642	0	434	21	0	0	0	1	0	7	0	1	0	0	8	412
PH02Gene01841	PH02Gene01841	PH02Gene01841.t1	protein_coding	0	44	42	949	13	1	5	436	0	87	42	0	0	0	0	0	2	0	0	0	0	41	410
PH02Gene01842	PH02Gene01842	PH02Gene01842.t1	protein_coding	0	28	25	821	17	0	26	269	0	76	25	0	0	0	0	0	0	0	0	0	0	28	433
PH02Gene01843	PH02Gene01843	PH02Gene01843.t1	protein_coding	0	6	13	853	0	0	0	417	0	117	13	0	0	0	0	0	1	0	0	0	0	6	319
PH02Gene01844	PH02Gene01844	PH02Gene01844.t1	protein_coding	1	16	18	685	0	0	0	408	0	50	18	0	0	0	0	0	1	0	1	0	0	16	227
PH02Gene01845	PH02Gene01845	PH02Gene01845.t1	protein_coding	1	24	20	758	7	8	23	318	0	72	20	0	0	0	0	0	2	0	1	0	0	14	339
PH02Gene01846	PH02Gene01846	PH02Gene01846.t1	protein_coding	2	11	29	1122	3	3	33	274	0	205	29	0	0	0	0	0	2	0	2	0	0	6	608
PH02Gene01847	PH02Gene01847	PH02Gene01847.t1	protein_coding	1	1	7	946	0	0	0	402	0	8	7	0	0	0	0	0	0	0	1	0	0	1	536
PH02Gene01848	PH02Gene01848	PH02Gene01848.t1	protein_coding	1	11	3	574	0	0	0	135	0	127	3	0	0	0	0	0	1	1	0	0	0	10	313
PH02Gene01849	PH02Gene01849	PH02Gene01849.t1	protein_coding	0	1	0	557	0	0	0	357	0	116	0	0	0	0	0	0	0	0	0	0	0	1	84
PH02Gene01850	PH02Gene01850	PH02Gene01850.t1	protein_coding	0	28	6	580	0	0	5	267	0	79	6	0	0	0	0	0	0	0	0	0	0	28	229
PH02Gene01851	PH02Gene01851	PH02Gene01851.t1	protein_coding	0	35	32	636	12	5	29	251	0	196	32	0	0	0	0	0	6	0	0	0	0	24	154
PH02Gene01852	PH02Gene01852	PH02Gene01852.t1	protein_coding	1	8	12	890	21	0	0	233	0	40	12	0	0	0	0	0	2	1	0	0	0	6	598
PH02Gene01853	PH02Gene01853	PH02Gene01853.t1	protein_coding	1	10	31	931	0	0	0	171	0	65	31	0	0	0	0	0	4	0	1	0	0	9	696
PH02Gene01854	PH02Gene01854	PH02Gene01854.t1	protein_coding	3	36	45	1102	0	0	0	699	0	62	45	0	0	0	1	0	10	0	2	0	0	27	351
PH02Gene01855	PH02Gene01855	PH02Gene01855.t1	protein_coding	2	68	74	1575	0	0	0	429	0	502	74	0	0	0	1	0	9	0	1	0	0	61	652
PH02Gene01856	PH02Gene01856	PH02Gene01856.t5	protein_coding	8	123	114	817	3	2	8	407	0	64	114	0	0	0	0	1	3	0	7	0	0	119	338
PH02Gene01857	PH02Gene01857	PH02Gene01857.t1	protein_coding	1	47	58	1177	0	0	0	929	0	11	58	0	0	0	0	0	4	0	0	1	0	44	240
PH02Gene01858	PH02Gene01858	PH02Gene01858.t1	protein_coding	2	33	43	1228	0	0	0	531	0	261	43	0	0	0	1	0	10	0	1	0	0	27	443
PH02Gene01859	PH02Gene01859	PH02Gene01859.t1	protein_coding	5	39	143	926	0	0	0	371	0	40	143	0	0	0	1	0	13	0	4	0	0	30	525
PH02Gene01860	PH02Gene01860	PH02Gene01860.t1	protein_coding	9	47	68	1286	0	0	0	474	0	277	68	0	0	0	3	4	16	1	1	0	0	34	555
PH02Gene01861	PH02Gene01861	PH02Gene01861.t1	protein_coding	1	6	6	844	0	0	0	467	0	11	6	0	0	0	0	0	1	0	1	0	0	5	367
PH02Gene01862	PH02Gene01862	PH02Gene01862.t1	protein_coding	2	93	40	991	0	0	0	427	0	272	40	0	0	0	0	1	7	0	1	0	0	87	299
PH02Gene01863	PH02Gene01863	PH02Gene01863.t1	protein_coding	0	10	10	456	0	0	0	177	0	77	10	0	0	0	0	0	0	0	0	0	0	10	202
PH02Gene01864	PH02Gene01864	PH02Gene01864.t1	protein_coding	1	30	34	932	0	0	0	607	0	42	34	0	0	0	0	0	4	0	1	0	0	27	286
PH02Gene01865	PH02Gene01865	PH02Gene01865.t1	protein_coding	4	15	27	743	0	0	0	79	0	64	27	0	0	0	1	0	2	0	3	0	0	13	603
PH02Gene01866	PH02Gene01866	PH02Gene01866.t1	protein_coding	2	6	13	541	0	0	0	82	0	11	13	0	0	0	0	0	0	0	2	0	0	6	448
PH02Gene01867	PH02Gene01867	PH02Gene01867.t1	protein_coding	4	34	50	530	0	0	0	127	1	31	50	0	0	0	1	0	5	1	2	0	0	28	378
PH02Gene01868	PH02Gene01868	PH02Gene01868.t1	protein_coding	0	5	6	731	6	0	1	435	0	4	6	0	0	0	0	0	0	0	0	0	0	5	285
PH02Gene01869	PH02Gene01869	PH02Gene01869.t1	protein_coding	1	9	16	1602	1	0	0	317	0	906	16	0	0	0	0	1	4	0	0	0	0	8	380
PH02Gene01870	PH02Gene01870	PH02Gene01870.t1	protein_coding	1	5	4	679	0	0	0	386	0	10	4	0	0	0	0	0	2	0	0	1	0	4	284
PH02Gene01871	PH02Gene01871	PH02Gene01871.t1	protein_coding	0	19	18	1068	0	0	0	509	0	168	18	0	0	0	0	0	1	0	0	0	0	18	392
PH02Gene01872	PH02Gene01872	PH02Gene01872.t1	protein_coding	0	1	8	1137	0	0	0	156	0	385	8	0	0	0	0	0	1	0	0	0	0	1	596
PH02Gene01873	PH02Gene01873	PH02Gene01873.t1	protein_coding	1	12	18	977	0	0	0	397	0	30	18	0	0	0	0	0	1	0	1	0	0	11	551
PH02Gene01874	PH02Gene01874	PH02Gene01874.t1	protein_coding	0	24	17	1167	7	6	32	579	0	63	17	0	0	0	0	0	5	0	0	0	0	14	488
PH02Gene01875	PH02Gene01875	PH02Gene01875.t1	protein_coding	0	38	32	705	5	0	4	158	0	92	32	0	0	0	0	0	9	0	0	0	0	31	452
PH02Gene01876	PH02Gene01876	PH02Gene01876.t1	protein_coding	0	17	6	1066	15	3	25	286	0	196	6	0	0	0	0	0	3	0	0	0	0	11	547
PH02Gene01877	PH02Gene01877	PH02Gene01877.t1	protein_coding	3	9	11	472	0	0	0	246	0	51	11	0	0	0	0	0	5	0	3	0	0	5	179
PH02Gene01878	PH02Gene01878	PH02Gene01878.t1	protein_coding	3	21	38	1173	0	0	0	604	0	226	38	0	0	0	1	0	0	0	2	0	0	21	344
PH02Gene01879	PH02Gene01879	PH02Gene01879.t1	protein_coding	1	4	5	1046	10	0	0	388	0	147	5	0	0	0	0	1	3	0	0	0	0	1	505
PH02Gene01880	PH02Gene01880	PH02Gene01880.t1	protein_coding	0	26	4	983	28	2	15	571	0	91	4	0	0	0	0	0	3	0	0	0	0	22	279
PH02Gene01881	PH02Gene01881	PH02Gene01881.t1	protein_coding	5	19	46	1247	0	0	0	465	0	215	46	0	0	0	1	0	10	0	4	0	0	16	571
PH02Gene01882	PH02Gene01882	PH02Gene01882.t1	protein_coding	1	6	12	939	0	0	0	441	0	50	12	0	0	0	0	0	5	1	0	0	0	1	453
PH02Gene01883	PH02Gene01883	PH02Gene01883.t2	protein_coding	1	23	8	877	4	0	5	286	0	151	8	0	0	0	0	1	1	0	0	0	0	22	432
PH02Gene01884	PH02Gene01884	PH02Gene01884.t2	protein_coding	1	59	110	1554	20	0	1	548	0	681	110	0	0	0	0	0	17	0	1	0	0	50	313
PH02Gene01885	PH02Gene01885	PH02Gene01885.t1	protein_coding	7	86	156	498	0	0	0	314	0	84	156	0	0	0	0	2	6	0	5	0	0	81	107
PH02Gene01886	PH02Gene01886	PH02Gene01886.t1	protein_coding	0	5	3	827	10	1	14	359	0	44	3	0	0	0	0	0	0	0	0	0	0	4	400
PH02Gene01887	PH02Gene01887	PH02Gene01887.t1	protein_coding	1	16	16	723	37	0	4	299	0	288	16	0	0	0	1	0	0	0	0	0	0	16	96
PH02Gene01888	PH02Gene01888	PH02Gene01888.t1	protein_coding	2	13	24	1277	0	0	0	442	0	304	24	0	0	0	1	0	4	0	1	0	0	9	536
PH02Gene01889	PH02Gene01889	PH02Gene01889.t1	protein_coding	1	24	16	1040	0	0	0	636	0	11	16	0	0	0	0	0	1	0	1	0	0	23	394
PH02Gene01890	PH02Gene01890	PH02Gene01890.t1	protein_coding	1	29	32	953	4	2	7	500	0	84	32	0	0	0	0	0	5	0	1	0	0	25	360
PH02Gene01891	PH02Gene01891	PH02Gene01891.t1	protein_coding	0	10	4	1453	57	3	10	585	0	96	4	0	0	0	0	0	0	0	0	0	0	7	705
PH02Gene01892	PH02Gene01892	PH02Gene01892.t1	protein_coding	9	29	51	1117	0	0	0	442	0	128	51	0	0	0	2	4	16	0	3	0	0	19	563
PH02Gene01893	PH02Gene01893	PH02Gene01893.t1	protein_coding	1	17	9	918	79	0	1	541	0	0	9	0	0	0	0	0	1	0	1	0	0	16	297
PH02Gene01894	PH02Gene01894	PH02Gene01894.t1	protein_coding	1	2	3	754	0	0	0	401	0	4	3	0	0	0	1	0	2	0	0	0	0	0	352
PH02Gene01895	PH02Gene01895	PH02Gene01895.t1	protein_coding	0	4	9	681	0	0	0	254	0	13	9	0	0	0	0	0	0	0	0	0	0	4	414
PH02Gene01896	PH02Gene01896	PH02Gene01896.t1	protein_coding	1	21	29	966	7	0	5	360	0	36	29	0	0	0	0	0	3	1	0	0	0	20	559
PH02Gene01897	PH02Gene01897	PH02Gene01897.t1	protein_coding	1	2	9	826	6	0	0	386	0	67	9	0	0	0	0	0	0	1	0	0	0	2	367
PH02Gene01898	PH02Gene01898	PH02Gene01898.t1	protein_coding	0	11	12	705	26	1	4	411	0	5	12	0	0	0	0	0	0	0	0	0	0	10	259
PH02Gene01899	PH02Gene01899	PH02Gene01899.t1	protein_coding	0	6	9	1012	0	0	0	458	0	204	9	0	0	0	0	0	1	0	0	0	0	5	351
PH02Gene01900	PH02Gene01900	PH02Gene01900.t1	protein_coding	1	20	54	765	0	0	0	443	0	11	54	0	0	0	0	0	3	0	1	0	0	17	314
PH02Gene01901	PH02Gene01901	PH02Gene01901.t1	protein_coding	0	10	5	1138	31	0	1	669	0	70	5	0	0	0	0	0	1	0	0	0	0	9	368
PH02Gene01902	PH02Gene01902	PH02Gene01902.t1	protein_coding	0	20	13	716	4	0	2	202	0	117	13	0	0	0	0	0	6	0	0	0	0	14	397
PH02Gene01903	PH02Gene01903	PH02Gene01903.t1	protein_coding	1	29	28	597	40	3	6	187	0	121	28	0	0	0	0	0	4	0	1	0	0	24	244
PH02Gene01904	PH02Gene01904	PH02Gene01904.t1	protein_coding	0	14	18	1445	13	1	11	613	0	87	18	0	0	0	0	0	2	0	0	0	0	11	723
PH02Gene01905	PH02Gene01905	PH02Gene01905.t1	protein_coding	0	11	15	962	9	1	7	464	0	15	15	0	0	0	0	0	1	0	0	0	0	9	468
PH02Gene01906	PH02Gene01906	PH02Gene01906.t1	protein_coding	0	6	7	1206	3	0	2	669	0	82	7	0	0	0	0	0	1	0	0	0	0	6	450
PH02Gene01907	PH02Gene01907	PH02Gene01907.t1	protein_coding	3	31	32	1201	0	0	0	686	0	69	32	0	0	0	0	1	9	0	2	0	0	23	455
PH02Gene01908	PH02Gene01908	PH02Gene01908.t1	protein_coding	0	25	9	1154	4	0	11	540	0	51	9	0	0	0	0	0	3	0	0	0	0	22	551
PH02Gene01909	PH02Gene01909	PH02Gene01909.t1	protein_coding	5	11	23	1055	0	0	0	616	0	7	23	0	0	0	0	0	2	1	3	1	0	11	432
PH02Gene01910	PH02Gene01910	PH02Gene01910.t1	protein_coding	1	11	8	943	0	1	13	249	0	83	8	0	0	0	0	0	6	0	1	0	0	5	603
PH02Gene01911	PH02Gene01911	PH02Gene01911.t1	protein_coding	0	11	5	906	4	2	8	490	0	150	5	0	0	0	0	0	2	0	0	0	0	7	256
PH02Gene01912	PH02Gene01912	PH02Gene01912.t1	protein_coding	0	9	25	896	29	1	12	280	0	0	25	0	0	0	0	0	0	0	0	0	0	8	575
PH02Gene01913	PH02Gene01913	PH02Gene01913.t1	protein_coding	5	24	49	742	0	0	0	428	1	39	49	0	0	0	2	0	3	1	2	0	0	21	279
PH02Gene01914	PH02Gene01914	PH02Gene01914.t1	protein_coding	7	14	12	648	0	0	0	197	0	118	12	0	0	0	0	0	10	1	6	0	0	6	341
PH02Gene01915	PH02Gene01915	PH02Gene01915.t1	protein_coding	0	4	9	1096	5	0	12	417	0	324	9	0	0	0	0	0	1	0	0	0	0	3	339
PH02Gene01916	PH02Gene01916	PH02Gene01916.t1	protein_coding	0	7	0	853	0	2	16	511	0	4	0	0	0	0	0	0	0	0	0	0	0	5	322
PH02Gene01917	PH02Gene01917	PH02Gene01917.t1	protein_coding	2	9	21	491	0	0	0	481	0	10	21	0	0	0	0	0	4	0	2	0	0	6	3
PH02Gene01918	PH02Gene01918	PH02Gene01918.t1	protein_coding	1	4	5	1212	0	0	0	738	0	1	5	0	0	0	0	0	0	1	0	0	0	4	473
PH02Gene01919	PH02Gene01919	PH02Gene01919.t1	protein_coding	0	14	26	927	12	2	4	436	0	105	26	0	0	0	0	0	1	0	0	0	0	11	370
PH02Gene01920	PH02Gene01920	PH02Gene01920.t1	protein_coding	0	40	18	1033	14	0	6	214	0	296	18	0	0	0	0	0	2	0	0	0	0	40	503
PH02Gene01921	PH02Gene01921	PH02Gene01921.t3	protein_coding	0	5	11	565	9	1	10	411	0	1	11	0	0	0	0	0	0	0	0	0	0	4	134
PH02Gene01922	PH02Gene01922	PH02Gene01922.t1	protein_coding	1	3	6	1081	0	0	0	568	0	27	6	0	0	0	0	0	0	1	0	0	0	3	486
PH02Gene01923	PH02Gene01923	PH02Gene01923.t1	protein_coding	0	3	9	875	0	0	0	412	0	4	9	0	0	0	0	0	1	0	0	0	0	3	459
PH02Gene01924	PH02Gene01924	PH02Gene01924.t1	protein_coding	0	7	9	1867	0	0	0	459	0	1009	9	0	0	0	0	0	3	0	0	0	0	4	402
PH02Gene01925	PH02Gene01925	PH02Gene01925.t1	protein_coding	0	10	14	844	0	0	0	242	0	362	14	0	0	0	0	0	2	0	0	0	0	9	241
PH02Gene01926	PH02Gene01926	PH02Gene01926.t1	protein_coding	1	26	23	718	14	7	20	251	0	0	23	0	0	0	0	0	0	0	1	0	0	19	433
PH02Gene01927	PH02Gene01927	PH02Gene01927.t1	protein_coding	1	33	29	806	0	0	0	275	0	12	29	0	0	0	0	0	2	0	1	0	0	33	519
PH02Gene01928	PH02Gene01928	PH02Gene01928.t1	protein_coding	0	13	17	873	24	0	1	453	0	8	17	0	0	0	0	0	2	0	0	0	0	11	389
PH02Gene01929	PH02Gene01929	PH02Gene01929.t1	protein_coding	0	19	12	867	21	7	34	380	0	0	12	0	0	0	0	0	0	0	0	0	0	12	432
PH02Gene01930	PH02Gene01930	PH02Gene01930.t1	protein_coding	0	18	1	874	0	0	0	432	0	3	1	0	0	0	0	0	1	0	0	0	0	17	440
PH02Gene01931	PH02Gene01931	PH02Gene01931.t1	protein_coding	0	5	2	1024	0	0	0	462	0	8	2	0	0	0	0	0	1	0	0	0	0	4	555
PH02Gene01932	PH02Gene01932	PH02Gene01932.t1	protein_coding	0	15	9	694	1	0	13	170	0	60	9	0	0	0	0	0	2	0	0	0	0	13	452
PH02Gene01933	PH02Gene01933	PH02Gene01933.t1	protein_coding	0	16	2	373	8	2	2	177	0	0	2	0	0	0	0	0	0	0	0	0	0	14	186
PH02Gene01934	PH02Gene01934	PH02Gene01934.t1	protein_coding	1	6	10	870	6	0	0	328	0	21	10	0	0	0	0	0	3	0	1	0	0	3	518
PH02Gene01935	PH02Gene01935	PH02Gene01935.t1	protein_coding	4	14	21	1254	0	0	0	456	0	81	21	0	0	0	1	1	4	0	2	0	0	12	721
PH02Gene01936	PH02Gene01936	PH02Gene01936.t1	protein_coding	0	17	3	1103	13	0	3	471	0	6	3	0	0	0	0	0	1	0	0	0	0	16	611
PH02Gene01937	PH02Gene01937	PH02Gene01937.t1	protein_coding	0	30	31	1239	71	3	23	519	0	152	31	0	0	0	0	0	4	0	0	0	0	23	476
PH02Gene01938	PH02Gene01938	PH02Gene01938.t1	protein_coding	0	27	16	905	12	3	21	567	0	0	16	0	0	0	0	0	0	0	0	0	0	24	305
PH02Gene01939	PH02Gene01939	PH02Gene01939.t1	protein_coding	3	13	10	954	11	0	0	431	0	16	10	0	0	0	0	1	3	0	1	1	0	10	500
PH02Gene01941	PH02Gene01941	PH02Gene01941.t1	protein_coding	1	6	12	746	0	0	0	254	0	95	12	0	0	0	0	0	3	0	0	1	0	5	398
PH02Gene01942	PH02Gene01942	PH02Gene01942.t1	protein_coding	0	14	5	569	0	0	0	434	0	14	5	0	0	0	0	0	2	0	0	0	0	12	123
PH02Gene01943	PH02Gene01943	PH02Gene01943.t1	protein_coding	0	1	2	657	0	0	0	549	0	9	2	0	0	0	0	0	0	0	0	0	0	1	99
PH02Gene01944	PH02Gene01944	PH02Gene01944.t1	protein_coding	0	0	0	21	0	0	0	14	0	0	0	0	0	0	0	0	0	0	0	0	0	0	7
PH02Gene01945	PH02Gene01945	PH02Gene01945.t1	protein_coding	0	0	0	63	0	0	0	3	0	0	0	0	0	0	0	0	0	0	0	0	0	0	60
PH02Gene01946	PH02Gene01946	PH02Gene01946.t1	protein_coding	3	29	47	525	0	0	0	234	0	12	47	0	0	0	0	0	3	0	2	1	0	27	281
PH02Gene01947	PH02Gene01947	PH02Gene01947.t1	protein_coding	0	17	35	693	0	0	0	205	0	33	35	0	0	0	0	0	1	0	0	0	0	16	456
PH02Gene01948	PH02Gene01948	PH02Gene01948.t2	protein_coding	1	5	5	1007	58	1	6	367	0	7	5	0	0	0	0	0	1	0	0	1	0	3	570
PH02Gene01949	PH02Gene01949	PH02Gene01949.t1	protein_coding	3	26	31	809	0	0	0	278	1	251	31	0	0	0	1	1	10	0	1	0	0	17	290
PH02Gene01950	PH02Gene01950	PH02Gene01950.t1	protein_coding	0	51	12	1094	8	41	237	505	0	33	12	0	0	0	0	0	3	0	0	0	0	8	313
PH02Gene01951	PH02Gene01951	PH02Gene01951.t1	protein_coding	1	2	12	1141	0	0	0	448	0	131	12	0	0	0	0	0	0	0	1	0	0	2	562
PH02Gene01952	PH02Gene01952	PH02Gene01952.t1	protein_coding	0	9	7	931	58	0	10	407	0	16	7	0	0	0	0	0	0	0	0	0	0	9	440
PH02Gene01953	PH02Gene01953	PH02Gene01953.t1	protein_coding	0	0	1	771	0	0	0	331	0	0	1	0	0	0	0	0	0	0	0	0	0	0	440
PH02Gene01954	PH02Gene01954	PH02Gene01954.t1	protein_coding	0	14	13	584	9	0	6	273	0	1	13	0	0	0	0	0	0	0	0	0	0	14	295
PH02Gene01955	PH02Gene01955	PH02Gene01955.t1	protein_coding	0	12	26	921	7	0	6	476	0	0	26	0	0	0	0	0	0	0	0	0	0	12	432
PH02Gene01956	PH02Gene01956	PH02Gene01956.t1	protein_coding	0	8	16	735	0	0	0	366	0	1	16	0	0	0	0	0	0	0	0	0	0	8	368
PH02Gene01957	PH02Gene01957	PH02Gene01957.t1	protein_coding	1	4	8	484	0	0	0	184	0	5	8	0	0	0	0	0	3	0	0	1	0	2	297
PH02Gene01958	PH02Gene01958	PH02Gene01958.t1	protein_coding	0	2	4	74	0	0	0	31	0	2	4	0	0	0	0	0	0	0	0	0	0	2	41
PH02Gene01959	PH02Gene01959	PH02Gene01959.t1	protein_coding	0	2	3	1047	0	0	0	407	0	14	3	0	0	0	0	0	0	0	0	0	0	2	626
PH02Gene01960	PH02Gene01960	PH02Gene01960.t1	protein_coding	0	3	5	876	0	0	0	596	0	22	5	0	0	0	0	0	2	0	0	0	0	1	260
PH02Gene01961	PH02Gene01961	PH02Gene01961.t1	protein_coding	2	13	24	1405	0	0	0	363	0	581	24	0	0	0	1	0	2	0	1	0	0	11	464
PH02Gene01962	PH02Gene01962	PH02Gene01962.t1	protein_coding	0	4	3	534	0	0	0	133	0	2	3	0	0	0	0	0	0	0	0	0	0	4	399
PH02Gene01963	PH02Gene01963	PH02Gene01963.t1	protein_coding	1	19	21	1106	82	2	18	519	0	26	21	0	0	0	0	0	4	0	0	1	0	13	465
PH02Gene01964	PH02Gene01964	PH02Gene01964.t1	protein_coding	4	75	112	595	2	0	0	169	0	18	112	0	0	0	0	0	3	0	4	0	0	74	407
PH02Gene01965	PH02Gene01965	PH02Gene01965.t1	protein_coding	1	25	50	1193	36	2	34	486	0	109	50	0	0	0	1	0	1	0	0	0	0	22	529
PH02Gene01966	PH02Gene01966	PH02Gene01966.t1	protein_coding	0	1	2	668	0	0	0	227	0	5	2	0	0	0	0	0	0	0	0	0	0	1	436
PH02Gene01967	PH02Gene01967	PH02Gene01967.t1	protein_coding	0	8	11	644	0	0	2	223	0	231	11	0	0	0	0	0	3	0	0	0	0	5	191
PH02Gene01968	PH02Gene01968	PH02Gene01968.t2	protein_coding	3	32	21	589	50	0	4	264	0	64	21	0	0	0	0	0	3	0	3	0	0	30	209
PH02Gene01969	PH02Gene01969	PH02Gene01969.t1	protein_coding	2	13	23	500	0	0	0	186	0	17	23	0	0	0	0	0	6	0	2	0	0	10	300
PH02Gene01970	PH02Gene01970	PH02Gene01970.t1	protein_coding	0	18	3	816	0	0	0	451	0	11	3	0	0	0	0	0	1	0	0	0	0	17	355
PH02Gene01971	PH02Gene01971	PH02Gene01971.t1	protein_coding	0	19	18	788	0	0	0	540	0	13	18	0	0	0	0	0	4	0	0	0	0	16	238
PH02Gene01972	PH02Gene01972	PH02Gene01972.t1	protein_coding	4	60	92	762	0	0	0	189	0	103	92	0	0	0	1	1	4	0	2	0	0	59	473
PH02Gene01973	PH02Gene01973	PH02Gene01973.t1	protein_coding	0	18	14	1152	4	1	8	403	0	340	14	0	0	0	0	0	4	0	0	0	0	13	401
PH02Gene01974	PH02Gene01974	PH02Gene01974.t1	protein_coding	0	21	9	1302	28	0	7	610	0	198	9	0	0	0	0	0	2	0	0	0	0	19	459
PH02Gene01975	PH02Gene01975	PH02Gene01975.t1	protein_coding	2	52	46	1041	12	4	11	234	0	186	46	0	0	0	0	0	8	0	2	0	0	41	603
PH02Gene01976	PH02Gene01976	PH02Gene01976.t1	protein_coding	0	5	2	1159	0	0	0	488	0	17	2	0	0	0	0	0	0	0	0	0	0	5	654
PH02Gene01977	PH02Gene01977	PH02Gene01977.t1	protein_coding	0	6	13	966	0	0	0	525	0	12	13	0	0	0	0	0	1	0	0	0	0	6	429
PH02Gene01978	PH02Gene01978	PH02Gene01978.t1	protein_coding	0	8	7	622	0	0	0	338	0	24	7	0	0	0	0	0	2	0	0	0	0	6	262
PH02Gene01979	PH02Gene01979	PH02Gene01979.t1	protein_coding	1	4	11	540	6	0	0	256	0	3	11	0	0	0	0	0	0	0	1	0	1	3	275
PH02Gene01980	PH02Gene01980	PH02Gene01980.t1	protein_coding	0	18	17	883	13	4	29	361	0	230	17	0	0	0	0	0	4	0	0	0	0	10	254
PH02Gene01981	PH02Gene01981	PH02Gene01981.t1	protein_coding	2	2	3	653	0	0	0	347	0	15	3	0	0	0	0	0	0	0	2	0	0	2	291
PH02Gene01982	PH02Gene01982	PH02Gene01982.t1	protein_coding	0	4	2	583	4	0	7	294	0	9	2	0	0	0	0	0	3	0	0	0	0	2	271
PH02Gene01983	PH02Gene01983	PH02Gene01983.t1	protein_coding	0	13	21	1053	14	2	19	684	0	0	21	0	0	0	0	0	0	0	0	0	0	11	336
PH02Gene01984	PH02Gene01984	PH02Gene01984.t1	protein_coding	1	24	34	865	7	6	42	130	0	60	34	0	0	0	0	0	0	0	1	0	0	18	626
PH02Gene01985	PH02Gene01985	PH02Gene01985.t1	protein_coding	0	85	83	1119	27	0	4	291	0	558	83	0	0	0	0	0	24	0	0	0	0	64	259
PH02Gene01986	PH02Gene01986	PH02Gene01986.t1	protein_coding	0	17	5	948	23	0	5	362	0	54	5	0	0	0	0	0	4	0	0	0	0	13	508
PH02Gene01987	PH02Gene01987	PH02Gene01987.t1	protein_coding	0	25	12	1330	74	1	17	663	0	28	12	0	0	0	0	0	8	0	0	0	0	16	554
PH02Gene01988	PH02Gene01988	PH02Gene01988.t1	protein_coding	0	10	11	938	0	0	0	498	0	4	11	0	0	0	0	0	1	0	0	0	0	10	436
PH02Gene01989	PH02Gene01989	PH02Gene01989.t1	protein_coding	0	10	18	983	0	0	0	139	0	451	18	0	0	0	0	0	1	0	0	0	0	10	393
PH02Gene01990	PH02Gene01990	PH02Gene01990.t1	protein_coding	0	29	14	847	0	0	0	467	0	39	14	0	0	0	0	0	3	0	0	0	0	26	344
PH02Gene01991	PH02Gene01991	PH02Gene01991.t1	protein_coding	0	2	9	534	0	0	0	141	0	13	9	0	0	0	0	0	0	0	0	0	0	2	380
PH02Gene01992	PH02Gene01992	PH02Gene01992.t1	protein_coding	1	22	9	1510	404	0	6	420	0	162	9	0	0	0	0	1	2	0	0	0	0	20	521
PH02Gene01993	PH02Gene01993	PH02Gene01993.t1	protein_coding	0	2	4	888	0	0	0	392	0	5	4	0	0	0	0	0	2	0	0	0	0	2	491
PH02Gene01994	PH02Gene01994	PH02Gene01994.t1	protein_coding	0	8	2	1167	2	0	1	816	0	57	2	0	0	0	0	0	0	0	0	0	0	8	291
PH02Gene01995	PH02Gene01995	PH02Gene01995.t1	protein_coding	0	15	12	1023	9	0	0	239	0	373	12	0	0	0	0	0	1	0	0	0	0	14	403
PH02Gene01996	PH02Gene01996	PH02Gene01996.t1	protein_coding	0	9	22	839	3	1	3	439	0	1	22	0	0	0	0	0	0	0	0	0	0	8	393
PH02Gene01997	PH02Gene01997	PH02Gene01997.t1	protein_coding	0	5	5	857	10	1	7	616	0	5	5	0	0	0	0	0	1	0	0	0	0	3	219
PH02Gene01998	PH02Gene01998	PH02Gene01998.t1	protein_coding	3	14	53	1078	0	0	0	470	0	10	53	0	0	0	2	0	5	1	0	0	0	11	603
PH02Gene01999	PH02Gene01999	PH02Gene01999.t1	protein_coding	0	14	10	2143	14	2	21	557	0	1001	10	0	0	0	0	0	2	0	0	0	0	10	551
PH02Gene02000	PH02Gene02000	PH02Gene02000.t1	protein_coding	5	16	35	567	0	0	0	294	0	153	35	0	0	0	1	0	3	0	4	0	0	13	124
[truncated: 48,914 more rows]
