# Supplementary material for: Study of genetic variation and its association with tensile strength among bamboo species through whole genome resequencing
Source: Front Plant Sci. 2022 Jul 27;13:935751. doi: 10.3389/fpls.2022.935751 (PMC9365670; doi:10.3389/fpls.2022.935751)
Supplement: Supplementary file 2 [file Data_Sheet_1.zip › Supplementary Tables/Supplementary Table 4.xlsx]

## Sheet: Sheet1
Supplementary Table 4. Functional annotation of SNPs variants across all bamboo genotypes
# Type	Ph.edulis_1	Ph.edulis_2	Ph.edulis_3	Ph.edulis_4	Ph.edulis_5	Ph.edulis_6	Ph.edulis_7	Ph.edulis_8	Ph.edulis_9	Ph.edulis_10	Ph.edulis_11	Ph.edulis_12	Ph.edulis_13	Ph.edulis_14	Ph.edulis_15	Ph.edulis_16	Ph.edulis_17	Ph.edulis_18	Ph.holochrysa	Ph.nigra_boryana	Ph.nigra_henonis	Ph.viridiglaucescens	Ph.bambusoides	Ph.castillonis	Ph.dulcis	Average Ph.edulis	Average Phyllostachys
SNPs	14814892	15081276	15142925	15032003	14935305	15251394	15582222	15400826	15315171	15385558	14921539	14588291	15413435	15303390	15312143	15135857	14963004	14789430	75691934	56419564	55776574	67547166	74728706	75691419	67588706
# Count by effects
3_prime_UTR_variant	41589	42631	42840	42299	42471	42864	44609	44256	44227	44245	43054	41562	44547	44235	44390	43828	42427	43006	290772	243733	242943	257796	288971	290836	258778	43282.2	267690
5_prime_UTR_premature_start_codon_gain_variant	2987	3298	3317	3296	3203	3351	3396	3355	3382	3382	3290	3165	3351	3334	3366	3235	3294	3207	21302	17570	17433	19221	21285	21388	19218	3289.39	19631
5_prime_UTR_variant	24674	23524	23665	23419	23091	23913	24285	24027	24086	23996	23366	22745	24172	24028	24161	23280	23458	22968	157117	133433	132545	141536	157133	157745	141515	23714.3	145861
downstream_gene_variant	1535997	1917007	1925611	1908086	1896609	1936865	1985709	1962595	1952490	1960020	1908291	1855980	1973946	1962415	1960021	1924141	1900839	1879516	10512777	8159483	8077905	9354793	10425396	10532113	9377096	1.90812e+06	9.49137e+06
initiator_codon_variant	20	73	74	71	70	75	76	77	77	80	72	73	81	72	77	73	76	70	343	278	281	322	342	346	311	71.5	317.571
intergenic_region	14481055	13903475	13958248	13857009	13767687	14060513	14357948	14192781	14110768	14179566	13748162	13457475	14199109	14102663	14110834	13949566	13793692	13640489	69110860	51034333	50437509	61655744	68173099	69089529	61686436	1.39928e+07	6.15982e+07
intron_variant	844090	856255	862787	854441	845942	865340	892146	878927	876092	877482	851783	826885	883769	872585	873105	860378	849525	836776	4979037	4019827	3985372	4440689	4950244	4991545	4446333	861573	4544721
missense_variant	143127	159275	159190	158965	160376	160956	164272	162524	162068	162094	159204	148813	163285	162125	162093	162051	158398	153027	685089	587009	580564	627681	687138	689651	628918	158991	640864
non_coding_transcript_variant	2	3	3	3	3	3	17	16	9	15	3	22	8	10	11	41	2	18	103	88	91	117	92	101	94	10.5	98
rare_amino_acid_variant	3	9	8	8	11	8	9	10	8	6	9	11	10	8	12	6	5	10	15	22	20	13	14	16	19	8.38889	17
splice_acceptor_variant	865	949	968	945	947	1001	978	963	959	941	940	864	983	975	979	957	945	899	4341	3423	3433	3920	4303	4363	3945	947.667	3961.14
splice_donor_variant	711	741	741	737	724	751	762	740	737	736	746	681	752	757	732	755	747	712	3416	2818	2807	3067	3436	3473	3054	736.778	3153
splice_region_variant	14459	14519	14618	14487	14451	14717	14992	14786	14818	14796	14443	13757	14913	14838	14791	14750	14550	14195	78625	66614	66213	70227	78178	78633	70644	14604.4	72733.4
start_lost	447	495	511	490	493	493	531	520	527	541	521	493	524	509	512	508	512	502	2198	1810	1793	2069	2192	2222	2063	507.167	2049.57
stop_gained	4114	4299	4333	4280	4356	4381	4444	4410	4391	4393	4367	4013	4408	4364	4331	4350	4276	4099	17689	14372	14188	16004	17785	17877	16174	4311.61	16298.4
stop_lost	634	670	700	698	688	697	701	690	700	698	707	627	720	724	709	701	707	680	2898	2441	2433	2715	2847	2885	2682	691.722	2700.14
stop_retained_variant	140	155	157	163	158	166	161	160	163	166	165	148	164	169	164	153	156	164	830	667	663	739	826	831	762	159.556	759.714
synonymous_variant	98159	93821	93888	93503	93235	95413	96393	95726	95339	95553	93338	88561	96026	95338	95182	94323	93167	90917	463684	397018	393536	418639	466639	466579	421842	94326.8	432562
upstream_gene_variant	1563492	1998601	2003343	1992641	1967359	2021286	2064640	2043587	2035900	2042622	1980520	1922639	2048609	2039129	2038207	2009425	1984910	1959608	11159965	8574238	8484963	9900594	11057746	11174773	9928135	1984251	1.00401e+07
