# Supplementary material for: Study of genetic variation and its association with tensile strength among bamboo species through whole genome resequencing
Source: Front Plant Sci. 2022 Jul 27;13:935751. doi: 10.3389/fpls.2022.935751 (PMC9365670; doi:10.3389/fpls.2022.935751)
Supplement: Supplementary file 2 [file Data_Sheet_1.zip › Supplementary Tables/Supplementary Table 5.xlsx]

## Sheet: Sheet1
Supplementary Table 5. Functional annotation of INDELs variants across all bamboo genotypes
	Ph.edulis_1	Ph.edulis_2	Ph.edulis_3	Ph.edulis_4	Ph.edulis_5	Ph.edulis_6	Ph.edulis_7	Ph.edulis_8	Ph.edulis_9	Ph.edulis_10	Ph.edulis_11	Ph.edulis_12	Ph.edulis_13	Ph.edulis_14	Ph.edulis_15	Ph.edulis_16	Ph.edulis_17	Ph.edulis_18	Ph.holochrysa	Ph.nigra_boryana	Ph.nigra_henonis	Ph.viridiglaucescens	Ph.bambusoides	Ph.castillonis	Ph.dulcis
Type	Count	Count	Count	Count	Count	Count	Count	Count	Count	Count	Count	Count	Count	Count	Count	Count	Count	Count	Count	Count	Count	Count	Count	Count	Count
DEL	677606	1134311	889713	1090853	1033378	1081019	978446	923129	1063833	1112157	924225	934292	1021043	1133562	1005099	965808	1073185	1033979	1659521	1392988	1267733	1349212	1555231	1569669	1427886
INS	168050	652055	640039	655686	637851	648555	662506	660923	667993	665289	636698	632213	651077	653049	655365	654176	655219	652044	1719813	1223218	1215799	1513040	1651718	1705312	1505338
# Count by effects
	Ph.edulis_1	Ph.edulis_2	Ph.edulis_3	Ph.edulis_4	Ph.edulis_5	Ph.edulis_6	Ph.edulis_7	Ph.edulis_8	Ph.edulis_9	Ph.edulis_10	Ph.edulis_11	Ph.edulis_12	Ph.edulis_13	Ph.edulis_14	Ph.edulis_15	Ph.edulis_16	Ph.edulis_17	Ph.edulis_18	Ph.holochrysa	Ph.nigra_boryana	Ph.nigra_henonis	Ph.viridiglaucescens	Ph.bambusoides	Ph.castillonis	Ph.dulcis
Type	Count	Count	Count	Count	Count	Count	Count	Count	Count	Count	Count	Count	Count	Count	Count	Count	Count	Count	Count	Count	Count	Count	Count	Count	Count
3_prime_UTR_variant	2950	10836	10802	10954	10633	10775	11103	11094	11202	11169	10791	10652	10940	11017	11078	11024	10831	10900	48383	36435	36316	42870	47059	48064	42846
5_prime_UTR_truncation	1	1	1	1	1	1	1	1	1	2	1	1	1	1	1	1	1	1	7	3	4	4	6	6	6
5_prime_UTR_variant	24123	11716	11740	16003	11728	32373	12035	12088	12186	12153	36505	11698	12150	32671	12171	11862	11933	11856	43553	33292	57772	38823	42363	43302	38408
conservative_inframe_deletion	730	1898	1900	1927	1857	1913	1932	1966	1926	1954	1948	1831	1911	1906	1917	1885	1910	1907	7750	6401	6285	6895	7663	7714	6883
conservative_inframe_insertion	458	1979	1967	2006	1955	1980	2028	2047	2040	2054	1994	1922	2007	2045	2073	2030	1983	1996	8408	6826	6760	7451	8249	8337	7518
disruptive_inframe_deletion	424	1134	1119	1160	1095	1129	1156	1141	1172	1170	1141	1088	1139	1136	1145	1139	1136	1089	4514	3630	3580	3986	4440	4498	3978
disruptive_inframe_insertion	219	1036	1027	1023	1012	1038	1058	1051	1064	1064	1056	981	1079	1081	1074	1050	1043	1056	4298	3405	3419	3878	4263	4291	3841
downstream_gene_variant	96334	442457	420760	443118	402253	443623	428223	408083	411564	412655	438459	396384	405601	412057	286934	261720	429747	405737	660156	649437	481438	580269	636703	654435	741658
exon_loss_variant	3	5	6	4	6	6	6	7	5	7	7	6	7	6	6	6	5	5	20	9	11	16	21	22	18
frameshift_variant	1372	4194	4161	4213	4177	4178	4296	4338	4344	4277	4095	4049	4196	4201	4260	4249	4197	4180	15889	11747	11673	14176	15492	15793	14144
intergenic_region	772127	1521457	1343012	1478429	1493875	1513877	1441143	1402361	1547612	1526290	1343516	1391539	1493043	1519658	1462688	1356172	1480393	1438867	2756636	2149061	1994488	2316359	2604868	2657863	2389882
intron_variant	43599	233214	155088	231946	145985	163409	167326	149084	151404	218448	160973	143802	146756	214019	165190	231683	216090	215269	493777	368314	366102	431258	476325	489013	429094
non_coding_transcript_variant	104	268	263	275	250	256	268	260	266	266	264	237	247	250	255	254	271	271	783	621	610	708	749	796	678
rare_amino_acid_variant	1	1	1	1	1	1	1	1	1	1	1	1	1	1	1	1	1	1	3	4	4	3	2	2	2
splice_acceptor_variant	61	217	202	212	196	211	198	204	211	212	203	198	210	215	203	195	212	209	767	615	603	668	752	763	676
splice_donor_variant	117	275	281	292	284	268	280	276	291	286	264	260	285	296	287	284	274	291	1018	793	788	970	1009	1007	892
splice_region_variant	969	2953	2932	2997	2869	2968	2971	3025	3011	2979	2952	2827	2964	2999	2978	2902	2980	2955	11350	8975	8895	10075	11094	11362	10113
start_lost	55	156	151	158	151	153	157	159	156	160	157	157	161	153	166	147	148	158	557	402	386	450	545	556	453
stop_gained	35	116	123	119	128	123	132	132	143	141	113	120	129	130	132	123	123	130	546	418	427	485	528	535	480
stop_lost	23	79	79	83	76	83	85	79	84	83	82	80	87	84	88	81	84	79	437	295	288	364	413	430	363
# Count by genomic region
	Ph.edulis_1	Ph.edulis_2	Ph.edulis_3	Ph.edulis_4	Ph.edulis_5	Ph.edulis_6	Ph.edulis_7	Ph.edulis_8	Ph.edulis_9	Ph.edulis_10	Ph.edulis_11	Ph.edulis_12	Ph.edulis_13	Ph.edulis_14	Ph.edulis_15	Ph.edulis_16	Ph.edulis_17	Ph.edulis_18	Ph.holochrysa	Ph.nigra_boryana	Ph.nigra_henonis	Ph.viridiglaucescens	Ph.bambusoides	Ph.castillonis	Ph.dulcis
Type	Count	Count	Count	Count	Count	Count	Count	Count	Count	Count	Count	Count	Count	Count	Count	Count	Count	Count	Count	Count	Count	Count	Count	Count	Count
DOWNSTREAM	96331	442452	420755	443112	402246	443617	428210	408072	411553	412642	438444	396369	405596	412052	286929	261716	429741	405725	660122	649415	481415	580244	636667	654400	741629
EXON	3193	10218	10158	10308	10074	10219	10447	10523	10521	10496	10213	9848	10314	10348	10448	10330	10249	10204	40748	31922	31629	36287	40003	40529	36269
INTERGENIC	772127	1521457	1343012	1478429	1493875	1513877	1441143	1402361	1547612	1526290	1343516	1391539	1493043	1519658	1462688	1356172	1480393	1438867	2756636	2149061	1994488	2316359	2604868	2657863	2389882
INTRON	42675	230473	152369	229162	143300	160650	164570	146257	148588	215662	158245	141176	143974	211216	162425	228961	213328	212509	483335	359969	357838	421942	466099	478567	419796
SPLICE_SITE_ACCEPTOR	46	168	159	168	151	168	152	156	164	161	154	152	159	163	156	151	165	160	588	487	477	527	586	580	524
SPLICE_SITE_DONOR	97	229	235	242	238	222	234	233	244	240	217	219	238	250	241	237	229	249	823	658	662	803	812	816	742
SPLICE_SITE_REGION	802	2477	2462	2514	2414	2503	2503	2575	2540	2511	2506	2390	2499	2514	2505	2453	2509	2494	9417	7518	7455	8389	9223	9441	8435
TRANSCRIPT	104	268	263	275	250	256	268	260	266	266	264	237	247	250	255	254	271	271	783	621	610	708	749	796	678
UPSTREAM	165141	264887	257601	266459	262092	262090	275937	269977	273824	268702	261997	326998	262980	264753	265820	265694	265915	267973	663434	491700	492417	591740	643410	661222	582088
UTR_3_PRIME	2943	10825	10790	10943	10620	10763	11091	11082	11190	11157	10782	10641	10929	11005	11066	11012	10820	10887	48348	36404	36284	42835	47023	48030	42812
UTR_5_PRIME	24118	11708	11731	15995	11718	32365	12029	12082	12179	12147	36497	11691	12139	32661	12161	11854	11926	11846	43543	33272	57753	38802	42352	43290	38393
