# Supplementary material for: Study of genetic variation and its association with tensile strength among bamboo species through whole genome resequencing
Source: Front Plant Sci. 2022 Jul 27;13:935751. doi: 10.3389/fpls.2022.935751 (PMC9365670; doi:10.3389/fpls.2022.935751)
Supplement: Supplementary file 2 [file Data_Sheet_1.zip › Supplementary Tables/Supplementary Table 6.xlsx]

## Sheet: Sheet1
Supplementary Table 6. The ratio Transitions/Transversion (Ts/Tv) of SNPs variants across all genotypes
Sample	Ph_edulis1	Ph_edulis2	Ph_edulis3	Ph_edulis4	Ph_edulis5	Ph_edulis6	Ph_edulis7	Ph_edulis8	Ph_edulis9	Ph_edulis10	Ph_edulis11	Ph_edulis12	Ph_edulis13	Ph_edulis14	Ph_edulis15	Ph_edulis16	Ph_edulis17	Ph_edulis18	Ph_holochrysa	Ph_nigra_boryana	Ph_nigra_henonis	Ph_viridiglaucescens	Ph_bambusoides	Ph_castillonis	Ph_dulcis
Transitions	11632506	11094223	11037469	11065653	11056869	11151022	11172065	11035056	11062969	11052570	10978309	10812616	11182478	11120939	11152886	11141029	11044459	10955983	58284064	35829379	35424949	54764657	56502146	57965510	53901723
Transversions	1724434	2848410	2826991	2841822	2844220	2863506	2873699	2834395	2843079	2840240	2818904	2765920	2869012	2853974	2864004	2865779	2835517	2810951	14847940	9292012	9182504	14065051	14384558	14765590	13833701
Ts/Tv	3.634	3.895	3.904	3.894	3.887	3.894	3.888	3.893	3.891	3.891	3.895	3.909	3.898	3.897	3.894	3.888	3.895	3.898	3.925	3.856	3.858	3.894	3.928	3.926	3.896
