# Supplementary material for: Study of genetic variation and its association with tensile strength among bamboo species through whole genome resequencing
Source: Front Plant Sci. 2022 Jul 27;13:935751. doi: 10.3389/fpls.2022.935751 (PMC9365670; doi:10.3389/fpls.2022.935751)
Supplement: Supplementary file 2 [file Data_Sheet_1.zip › Supplementary Tables/Supplementary Table 8.xlsx]

## Sheet: Top
Supplementary Table 8. INDELs with P-value of 10^-8 or lower from the association analysis of the trait top part of bamboo
CHR	INDEL	UNADJ	GC	QQ	BONF	HOLM	SIDAK_SS	SIDAK_SD	FDR_BH	FDR_BY
mdhs14	mdhs14:20397512	3.913e-08	0.07426	1.422e-06	0.01376	0.01376	0.01366	0.01366	0.009184	0.1226
mdhs21	mdhs21:32399377	6.481e-08	0.07426	4.266e-06	0.02279	0.02279	0.02253	0.02253	0.009184	0.1226
mdhs22	mdhs22:175451	7.836e-08	0.07426	7.111e-06	0.02755	0.02755	0.02718	0.02718	0.009184	0.1226
Genes within 100kb region up/downstream of the INDEL with P-value of 10^-8 or lower from the association analysis of the trait top part of bamboo
transcript_id	gene_id	type	strand	seqid	start	width	description.y	GO.BP	GO.CC	GO.MF
PH02Gene01680.t1	PH02Gene01680	protein_coding	-	mdhs14	20397918	750
PH02Gene31569.t1	PH02Gene31569	protein_coding	-	mdhs21	32388629	1488	Ankyrin repeat-containing domain superfamily
PH02Gene31570.t1	PH02Gene31570	protein_coding	-	mdhs21	32380651	3210	FAR1 DNA binding domain
PH02Gene31571.t1	PH02Gene31571	protein_coding	-	mdhs21	32365617	2526	UROD/MetE-like superfamily
PH02Gene39084.t1	PH02Gene39084	protein_coding	-	mdhs22	195665	534	Mitochondrial carrier domain superfamily
PH02Gene01681.t1	PH02Gene01681	protein_coding	+	mdhs14	20435106	732	Protein DMP
PH02Gene01682.t1	PH02Gene01682	protein_coding	-	mdhs14	20467903	822	Protein DMP
PH02Gene31572.t1	PH02Gene31572	protein_coding	+	mdhs21	32327189	708	HSP20-like chaperone
PH02Gene31566.t1	PH02Gene31566	protein_coding	+	mdhs21	32497153	726	GOSR2/Membrin/Bos1	GO:0016192	GO:0005794	GO:0005484
PH02Gene31567.t1	PH02Gene31567	protein_coding	-	mdhs21	32462542	537	Flavin prenyltransferase-like			GO:0003824
PH02Gene31568.t1	PH02Gene31568	protein_coding	+	mdhs21	32461788	489	Tetratricopeptide-like helical domain superfamily			GO:0005515
PH02Gene39082.t1	PH02Gene39082	protein_coding	-	mdhs22	119311	681	Germin, manganese binding site			GO:0030145
PH02Gene39085.t1	PH02Gene39085	protein_coding	+	mdhs22	224581	924	Phosphoesterase			GO:0016788
PH02Gene39086.t1	PH02Gene39086	protein_coding	+	mdhs22	226885	744	RBM42, RNA recognition motif
PH02Gene39087.t1	PH02Gene39087	protein_coding	-	mdhs22	239274	1290
PH02Gene39088.t1	PH02Gene39088	protein_coding	+	mdhs22	268910	2880	Cullin repeat-like-containing domain superfamily

## Sheet: Middle
Supplementary Table 8. INDELs with P-value of 10^-6 or lower from the association analysis of the trait middle part of bamboo
CHR	INDEL	UNADJ	GC	QQ	BONF	HOLM	SIDAK_SS	SIDAK_SD	FDR_BH	FDR_BY
mdhs10	mdhs10:25906398	6.764e-06	0.04235	1.28e-05	1	1	0.9073	0.9073	0.1925	1
mdhs21	mdhs21:91092867	3.03e-06	0.004358	1.422e-06	1	1	0.6554	0.6554	0.1925	1
mdhs21	mdhs21:93682539	9.297e-06	0.07319	2.418e-05	1	1	0.9619	0.9619	0.1925	1
mdhs3	mdhs3:87167741	6.153e-06	0.04235	9.955e-06	1	1	0.8851	0.8851	0.1925	1
Genes within 100kb region up/downstream of the INDEL with P-value of 10^-6 or lower from the association analysis of the trait middle part of bamboo
transcript_id	gene_id	type	strand	seqid	start	width	description.y	GO.BP	GO.CC	GO.MF
PH02Gene25682.t1	PH02Gene25682	protein_coding	+	mdhs21	91131038	2010	Autophagy-related protein 9
PH02Gene25683.t1	PH02Gene25683	protein_coding	+	mdhs21	91129755	303
PH02Gene25684.t1	PH02Gene25684	protein_coding	+	mdhs21	91100362	1497	Cytochrome P450, conserved site	GO:0055114		GO:0016705
PH02Gene25685.t1	PH02Gene25685	protein_coding	+	mdhs21	91069969	507
PH02Gene25686.t1	PH02Gene25686	protein_coding	+	mdhs21	91059142	417	Enolase, conserved site
PH02Gene25687.t1	PH02Gene25687	protein_coding	-	mdhs21	91052822	792
PH02Gene32769.t2	PH02Gene32769	protein_coding	-	mdhs21	93722306	3516
PH02Gene32770.t1	PH02Gene32770	protein_coding	+	mdhs21	93637913	1659	Transketolase binding site
PH02Gene16228.t1	PH02Gene16228	protein_coding	-	mdhs3	87213829	876	Zinc finger, Dof-type	GO:0006355		GO:0003677
PH02Gene16229.t1	PH02Gene16229	protein_coding	+	mdhs3	87182092	1158	Tetratricopeptide-like helical domain superfamily			GO:0005515
PH02Gene16230.t1	PH02Gene16230	protein_coding	+	mdhs3	87159702	357	Protein kinase-like domain superfamily
PH02Gene16231.t1	PH02Gene16231	protein_coding	-	mdhs3	87141549	1431	FAD/NAD(P)-binding domain superfamily
PH02Gene25681.t1	PH02Gene25681	protein_coding	-	mdhs21	91142790	1944	ACT domain
PH02Gene25688.t1	PH02Gene25688	protein_coding	-	mdhs21	91015737	1296
PH02Gene25689.t1	PH02Gene25689	protein_coding	-	mdhs21	91008734	672	Peptide chain release factor class I/class II	GO:0006415		GO:0003747
PH02Gene32768.t1	PH02Gene32768	protein_coding	-	mdhs21	93774950	1200	Cation efflux transmembrane domain superfamily
PH02Gene32771.t1	PH02Gene32771	protein_coding	+	mdhs21	93630239	612	Aluminum-activated malate transporter	GO:0015743
PH02Gene32772.t1	PH02Gene32772	protein_coding	-	mdhs21	93610240	1893	Serine/threonine-protein kinase, active site	GO:0006468		GO:0004672
PH02Gene16226.t1	PH02Gene16226	protein_coding	-	mdhs3	87258422	534	Rossmann-like alpha/beta/alpha sandwich fold
PH02Gene16227.t1	PH02Gene16227	protein_coding	+	mdhs3	87257710	534
PH02Gene16232.t1	PH02Gene16232	protein_coding	-	mdhs3	87114029	1035	FAD/NAD(P)-binding domain superfamily
PH02Gene16233.t1	PH02Gene16233	protein_coding	-	mdhs3	87084643	999	Alpha/Beta hydrolase fold

## Sheet: Bottom
Supplementary Table 8. INDELs with P-value of 10^-6 or lower from the association analysis of the trait bottom part of bamboo
CHR	INDEL	UNADJ	GC	QQ	BONF	HOLM	SIDAK_SS	SIDAK_SD	FDR_BH	FDR_BY
mdhs8	mdhs8:36971198	2.107e-07	2.304e-07	1.422e-06	0.07408	0.07408	0.0714	0.0714	0.02377	0.3172
mdhs24	mdhs24:24817571	2.704e-07	2.957e-07	4.266e-06	0.09506	0.09506	0.09068	0.09068	0.02377	0.3172
Genes within 100kb region up/downstream of the INDEL with P-value of 10^-6 or lower from the association analysis of the trait bottom part of bamboo
transcript_id	gene_id	type	strand	seqid	start	end	width	description.y	GO.BP	GO.CC	GO.MF
PH02Gene29671.t1	PH02Gene29671	protein_coding	+	mdhs8	36972830	36973247	1248	SAWADEE domain			GO:0003682
PH02Gene47114.t1	PH02Gene47114	protein_coding	+	mdhs24	24816380	24816472	657
PH02Gene29669.t1	PH02Gene29669	protein_coding	+	mdhs8	36897940	1311	SAWADEE domain			GO:0003682
PH02Gene29670.t1	PH02Gene29670	protein_coding	-	mdhs8	36914832	582	Ankyrin repeat-containing domain superfamily
PH02Gene29672.t1	PH02Gene29672	protein_coding	+	mdhs8	37040053	294
